# Supplementary material for: Functional Model of Compound II of Cytochrome P450: Spectroscopic Characterization and Reactivity Studies of a FeIV–OH Complex
Source: JACS Au. 2024 Mar 11;4(3):1142–54. doi: 10.1021/jacsau.3c00844 (PMC10976569; doi:10.1021/jacsau.3c00844)
Supplement: Supplementary file 1 — au3c00844_si_001.cif [file au3c00844_si_001.cif]

 
data_SP300922B_0m_a
 
_audit_creation_method            'SHELXL-2016/6'
_shelx_SHELXL_version_number      '2016/6'
_chemical_name_systematic         ?
_chemical_name_common             ?
_chemical_melting_point           ?
_chemical_formula_moiety          ?
_chemical_formula_sum
 'C23 H47 Cl0 Fe N4 O7' 
_chemical_formula_weight          547.49

loop_
 _atom_type_symbol
 _atom_type_description
 _atom_type_scat_dispersion_real
 _atom_type_scat_dispersion_imag
 _atom_type_scat_source
 'C'  'C'   0.0033   0.0016
 'International Tables Vol C Tables 4.2.6.8 and 6.1.1.4'
 'H'  'H'   0.0000   0.0000
 'International Tables Vol C Tables 4.2.6.8 and 6.1.1.4'
 'Cl'  'Cl'   0.1484   0.1585
 'International Tables Vol C Tables 4.2.6.8 and 6.1.1.4'
 'Fe'  'Fe'   0.3463   0.8444
 'International Tables Vol C Tables 4.2.6.8 and 6.1.1.4'
 'N'  'N'   0.0061   0.0033
 'International Tables Vol C Tables 4.2.6.8 and 6.1.1.4'
 'O'  'O'   0.0106   0.0060
 'International Tables Vol C Tables 4.2.6.8 and 6.1.1.4'
 
_space_group_crystal_system       monoclinic
_space_group_IT_number            14
_space_group_name_H-M_alt         'P 21/c'
_space_group_name_Hall            '-P 2ybc'
 
_shelx_space_group_comment
;
The symmetry employed for this shelxl refinement is uniquely defined
by the following loop, which should always be used as a source of
symmetry information in preference to the above space-group names.
They are only intended as comments.
;
 
loop_
 _space_group_symop_operation_xyz
 'x, y, z'
 '-x, y+1/2, -z+1/2'
 '-x, -y, -z'
 'x, -y-1/2, z-1/2'
 
_cell_length_a                    13.8745(11)
_cell_length_b                    10.9020(9)
_cell_length_c                    19.4072(15)
_cell_angle_alpha                 90
_cell_angle_beta                  104.391(3)
_cell_angle_gamma                 90
_cell_volume                      2843.4(4)
_cell_formula_units_Z             4
_cell_measurement_temperature     100(2)
_cell_measurement_reflns_used     5691
_cell_measurement_theta_min       2.16
_cell_measurement_theta_max       23.55
 
_exptl_crystal_description        'Block'
_exptl_crystal_colour             'Brown'
_exptl_crystal_density_meas       ?
_exptl_crystal_density_method     ?
_exptl_crystal_density_diffrn     1.279          
_exptl_crystal_F_000              1180
_exptl_transmission_factor_min    0.6461
_exptl_transmission_factor_max    0.7276
_exptl_crystal_size_max           ?
_exptl_crystal_size_mid           ?
_exptl_crystal_size_min           ?
_exptl_absorpt_coefficient_mu     0.575
_shelx_estimated_absorpt_T_min    ?
_shelx_estimated_absorpt_T_max    ?
_exptl_absorpt_correction_type    'none'
_exptl_absorpt_correction_T_min   ?
_exptl_absorpt_correction_T_max   ?
_exptl_absorpt_process_details    ?
_exptl_absorpt_special_details    ?
_diffrn_ambient_temperature       100(2)
_diffrn_radiation_wavelength      0.71073
_diffrn_radiation_type            MoK\a
_diffrn_source                    ?
_diffrn_measurement_device_type  'Bruker APEX-II CCD'
_diffrn_measurement_method       '\f and \w scans'
_diffrn_detector_area_resol_mean  ?
_diffrn_reflns_number             39454
_diffrn_reflns_av_unetI/netI      0.0892
_diffrn_reflns_av_R_equivalents   0.1229
_diffrn_reflns_limit_h_min        -16
_diffrn_reflns_limit_h_max        16
_diffrn_reflns_limit_k_min        -12
_diffrn_reflns_limit_k_max        12
_diffrn_reflns_limit_l_min        -23
_diffrn_reflns_limit_l_max        23
_diffrn_reflns_theta_min          2.159
_diffrn_reflns_theta_max          25.072
_diffrn_reflns_theta_full         25.072
_diffrn_measured_fraction_theta_max   0.997
_diffrn_measured_fraction_theta_full  0.997
_diffrn_reflns_Laue_measured_fraction_max    0.997
_diffrn_reflns_Laue_measured_fraction_full   0.997
_diffrn_reflns_point_group_measured_fraction_max   0.997
_diffrn_reflns_point_group_measured_fraction_full  0.997
_reflns_number_total              5017
_reflns_number_gt                 3697
_reflns_threshold_expression      'I > 2\s(I)'
_reflns_Friedel_coverage          0.000
_reflns_Friedel_fraction_max      .
_reflns_Friedel_fraction_full     .
 
_reflns_special_details
;
 Reflections were merged by SHELXL according to the crystal
 class for the calculation of statistics and refinement.
 
 _reflns_Friedel_fraction is defined as the number of unique
 Friedel pairs measured divided by the number that would be
 possible theoretically, ignoring centric projections and
 systematic absences.
;
 
_computing_data_collection        'Bruker APEX2'
_computing_cell_refinement        'Bruker SAINT'
_computing_data_reduction         'Bruker SAINT'
_computing_structure_solution     'SHELXT 2014/5 (Sheldrick, 2014)'
_computing_structure_refinement 'SHELXL-2016/6 (Sheldrick, 2016)'
_computing_molecular_graphics     'Bruker SHELXTL'
_computing_publication_material   'Bruker SHELXTL'
_refine_special_details           ?
_refine_ls_structure_factor_coef  Fsqd
_refine_ls_matrix_type            full
_refine_ls_weighting_scheme       calc
_refine_ls_weighting_details
'w=1/[\s^2^(Fo^2^)+(0.0538P)^2^+4.5415P] where P=(Fo^2^+2Fc^2^)/3'
_atom_sites_solution_primary      ?
_atom_sites_solution_secondary    ?
_atom_sites_solution_hydrogens    mixed
_refine_ls_hydrogen_treatment     mixed
_refine_ls_extinction_method      none
_refine_ls_extinction_coef        .
_refine_ls_number_reflns          5017
_refine_ls_number_parameters      345
_refine_ls_number_restraints      279
_refine_ls_R_factor_all           0.0877
_refine_ls_R_factor_gt            0.0588
_refine_ls_wR_factor_ref          0.1541
_refine_ls_wR_factor_gt           0.1397
_refine_ls_goodness_of_fit_ref    1.014
_refine_ls_restrained_S_all       0.989
_refine_ls_shift/su_max           0.000
_refine_ls_shift/su_mean          0.000
 
loop_
 _atom_site_label
 _atom_site_type_symbol
 _atom_site_fract_x
 _atom_site_fract_y
 _atom_site_fract_z
 _atom_site_U_iso_or_equiv
 _atom_site_adp_type
 _atom_site_occupancy
 _atom_site_site_symmetry_order  
 _atom_site_calc_flag
 _atom_site_refinement_flags_posn
 _atom_site_refinement_flags_adp
 _atom_site_refinement_flags_occupancy
 _atom_site_disorder_assembly
 _atom_site_disorder_group
Fe1 Fe 0.29821(4) 0.33020(5) 0.33888(3) 0.02320(18) Uani 1 1 d . . . . .
H1 H 0.315(3) 0.052(4) 0.378(3) 0.047(13) Uiso 1 1 d . . . . .
C1 C 0.5078(4) 0.3158(5) 0.3582(3) 0.0625(15) Uani 1 1 d . . . . .
H1A H 0.490429 0.327769 0.306494 0.094 Uiso 1 1 calc R U . . .
H1B H 0.515969 0.228040 0.368897 0.094 Uiso 1 1 calc R U . . .
H1C H 0.570190 0.358725 0.379374 0.094 Uiso 1 1 calc R U . . .
O1 O 0.43198(19) 0.3628(2) 0.38628(14) 0.0299(6) Uani 1 1 d . . . . .
N1 N 0.2987(2) 0.3563(3) 0.23391(16) 0.0249(7) Uani 1 1 d . . . . .
N2 N 0.2269(2) 0.4953(3) 0.31268(16) 0.0230(7) Uani 1 1 d . . . . .
H2 H 0.286(4) 0.031(4) 0.441(3) 0.044(15) Uiso 1 1 d . . . . .
C2 C 0.2942(3) 0.2555(3) 0.1939(2) 0.0268(9) Uani 1 1 d . . . . .
O2 O 0.2909(2) 0.1634(2) 0.30757(13) 0.0292(6) Uani 1 1 d . . . . .
N3 N 0.0217(2) 0.9196(3) 0.37477(18) 0.0351(8) Uani 1 1 d . . . . .
H3 H 0.228(3) 0.166(4) 0.535(3) 0.041(14) Uiso 1 1 d . . . . .
C3 C 0.2967(4) 0.1355(3) 0.2378(2) 0.0364(10) Uani 1 1 d . . . . .
O3 O 0.22115(19) 0.3350(2) 0.40807(13) 0.0289(6) Uani 1 1 d . . . . .
O4 O 0.1049(2) 0.6196(3) 0.33816(16) 0.0403(7) Uani 1 1 d . . . . .
H4 H 0.208(4) 0.204(5) 0.471(3) 0.058(18) Uiso 1 1 d . . . . .
C4 C 0.3921(5) 0.0662(5) 0.2391(3) 0.077(2) Uani 1 1 d . . . . .
H4A H 0.395758 0.049170 0.190232 0.115 Uiso 1 1 calc R U . . .
H4B H 0.392682 -0.011233 0.264811 0.115 Uiso 1 1 calc R U . . .
H4C H 0.449426 0.116090 0.263057 0.115 Uiso 1 1 calc R U . . .
N4 N 0.5209(2) 0.2741(3) 0.57053(16) 0.0265(7) Uani 1 1 d . . . . .
O6 O 0.2004(2) 0.1457(3) 0.49294(18) 0.0311(7) Uani 1 1 d . . . . .
C6 C 0.2817(3) 0.4765(3) 0.20760(19) 0.0241(8) Uani 1 1 d . . . . .
O5 O 0.2852(2) 0.2499(2) 0.12840(13) 0.0323(7) Uani 1 1 d . . . . .
C5 C 0.2059(5) 0.0588(4) 0.2018(2) 0.0661(17) Uani 1 1 d . . . . .
H5A H 0.206452 0.043834 0.152152 0.099 Uiso 1 1 calc R U . . .
H5B H 0.145067 0.103194 0.203542 0.099 Uiso 1 1 calc R U . . .
H5C H 0.207835 -0.019697 0.226730 0.099 Uiso 1 1 calc R U . . .
O7 O 0.3171(2) -0.0026(3) 0.41593(18) 0.0382(7) Uani 1 1 d . . . . .
C7 C 0.3005(3) 0.5230(3) 0.1450(2) 0.0269(9) Uani 1 1 d . . . . .
H7 H 0.329053 0.471617 0.115819 0.032 Uiso 1 1 calc R U . . .
C23 C 0.4492(3) 0.3798(3) 0.5561(2) 0.0303(9) Uani 1 1 d . . . . .
H23A H 0.428616 0.395234 0.504752 0.045 Uiso 1 1 calc R U . . .
H23B H 0.481573 0.453214 0.580450 0.045 Uiso 1 1 calc R U . . .
H23C H 0.390618 0.359928 0.573592 0.045 Uiso 1 1 calc R U . . .
C22 C 0.4733(3) 0.1676(3) 0.5269(2) 0.0324(9) Uani 1 1 d . . . . .
H22A H 0.461834 0.187735 0.476314 0.049 Uiso 1 1 calc R U . . .
H22B H 0.409608 0.149121 0.537895 0.049 Uiso 1 1 calc R U . . .
H22C H 0.517129 0.095994 0.537886 0.049 Uiso 1 1 calc R U . . .
C21 C 0.5454(3) 0.2414(4) 0.6474(2) 0.0415(11) Uani 1 1 d . . . . .
H21A H 0.484745 0.215069 0.660463 0.062 Uiso 1 1 calc R U . . .
H21B H 0.573421 0.313040 0.675831 0.062 Uiso 1 1 calc R U . . .
H21C H 0.594041 0.174416 0.656433 0.062 Uiso 1 1 calc R U . . .
C20 C 0.6140(3) 0.3086(4) 0.5496(2) 0.0378(10) Uani 1 1 d . . . . .
H20A H 0.598201 0.326817 0.498618 0.057 Uiso 1 1 calc R U . . .
H20B H 0.661408 0.240321 0.560079 0.057 Uiso 1 1 calc R U . . .
H20C H 0.643518 0.381171 0.576546 0.057 Uiso 1 1 calc R U . . .
C19 C -0.0294(3) 1.0227(4) 0.4026(3) 0.0465(12) Uani 1 1 d . . . . .
H19A H -0.075220 1.064111 0.362729 0.070 Uiso 1 1 calc R U . . .
H19B H 0.020327 1.081489 0.427943 0.070 Uiso 1 1 calc R U . . .
H19C H -0.066850 0.990035 0.435172 0.070 Uiso 1 1 calc R U . . .
C18 C -0.0551(4) 0.8278(5) 0.3393(3) 0.0584(15) Uani 1 1 d . . . . .
H18A H -0.098105 0.864265 0.296367 0.088 Uiso 1 1 calc R U . . .
H18B H -0.095428 0.804157 0.372050 0.088 Uiso 1 1 calc R U . . .
H18C H -0.022079 0.755111 0.326255 0.088 Uiso 1 1 calc R U . . .
C17 C 0.0732(4) 0.9709(6) 0.3236(3) 0.0614(14) Uani 1 1 d . . . . .
H17A H 0.106965 0.904938 0.304531 0.092 Uiso 1 1 calc R U . . .
H17B H 0.122332 1.031571 0.347588 0.092 Uiso 1 1 calc R U . . .
H17C H 0.024620 1.010556 0.284597 0.092 Uiso 1 1 calc R U . . .
C16 C 0.0945(3) 0.8600(4) 0.4353(3) 0.0489(12) Uani 1 1 d . . . . .
H16A H 0.128655 0.793287 0.417113 0.073 Uiso 1 1 calc R U . . .
H16B H 0.059083 0.826732 0.468983 0.073 Uiso 1 1 calc R U . . .
H16C H 0.143359 0.920736 0.459354 0.073 Uiso 1 1 calc R U . . .
C15 C 0.0467(3) 0.3821(4) 0.3878(3) 0.0467(12) Uani 1 1 d . . . . .
H15A H -0.000913 0.449941 0.382435 0.070 Uiso 1 1 calc R U . . .
H15B H 0.038126 0.327512 0.425965 0.070 Uiso 1 1 calc R U . . .
H15C H 0.034958 0.336035 0.343109 0.070 Uiso 1 1 calc R U . . .
C14 C 0.1750(3) 0.4941(4) 0.4793(2) 0.0388(10) Uani 1 1 d . . . . .
H14A H 0.243842 0.523869 0.491451 0.058 Uiso 1 1 calc R U . . .
H14B H 0.166336 0.434426 0.515023 0.058 Uiso 1 1 calc R U . . .
H14C H 0.129594 0.563271 0.478267 0.058 Uiso 1 1 calc R U . . .
C13 C 0.1522(3) 0.4329(3) 0.4063(2) 0.0285(9) Uani 1 1 d . . . . .
C12 C 0.1601(3) 0.5276(3) 0.3484(2) 0.0275(8) Uani 1 1 d . . . . .
C11 C 0.2407(3) 0.5549(3) 0.25162(19) 0.0227(8) Uani 1 1 d . . . . .
C10 C 0.2193(3) 0.6771(3) 0.2313(2) 0.0296(9) Uani 1 1 d . . . . .
H10 H 0.192705 0.730451 0.260553 0.035 Uiso 1 1 calc R U . . .
C9 C 0.2371(3) 0.7204(4) 0.1681(2) 0.0340(10) Uani 1 1 d . . . . .
H9 H 0.221387 0.802916 0.154042 0.041 Uiso 1 1 calc R U . . .
C8 C 0.2776(3) 0.6440(3) 0.1256(2) 0.0328(9) Uani 1 1 d . . . . .
H8 H 0.289789 0.674848 0.082770 0.039 Uiso 1 1 calc R U . . .
 
loop_
 _atom_site_aniso_label
 _atom_site_aniso_U_11
 _atom_site_aniso_U_22
 _atom_site_aniso_U_33
 _atom_site_aniso_U_23
 _atom_site_aniso_U_13
 _atom_site_aniso_U_12
Fe1 0.0308(3) 0.0184(3) 0.0188(3) 0.0010(2) 0.0033(2) 0.0070(2)
C1 0.054(3) 0.068(4) 0.066(4) -0.003(3) 0.015(3) 0.003(3)
O1 0.0320(15) 0.0309(15) 0.0259(14) 0.0007(11) 0.0056(12) 0.0068(11)
N1 0.0371(18) 0.0144(15) 0.0223(16) 0.0020(12) 0.0054(14) 0.0065(13)
N2 0.0279(16) 0.0157(15) 0.0235(16) -0.0022(12) 0.0026(13) 0.0012(13)
C2 0.038(2) 0.0169(18) 0.0256(19) 0.0015(15) 0.0071(18) 0.0095(16)
O2 0.0487(17) 0.0190(13) 0.0216(13) 0.0008(11) 0.0119(12) 0.0069(12)
N3 0.0300(18) 0.037(2) 0.0339(19) -0.0066(15) -0.0006(15) 0.0078(15)
C3 0.073(3) 0.0167(19) 0.023(2) 0.0031(16) 0.019(2) 0.0153(19)
O3 0.0381(15) 0.0249(14) 0.0250(14) 0.0032(11) 0.0106(12) 0.0134(12)
O4 0.0462(17) 0.0279(16) 0.0503(19) 0.0060(14) 0.0186(15) 0.0182(13)
C4 0.135(5) 0.056(3) 0.061(3) 0.044(3) 0.067(4) 0.069(4)
N4 0.0302(17) 0.0221(17) 0.0264(17) 0.0030(13) 0.0058(14) -0.0018(13)
O6 0.0403(17) 0.0220(16) 0.0263(16) -0.0004(13) -0.0007(14) -0.0026(13)
C6 0.029(2) 0.0165(18) 0.0228(19) -0.0012(14) -0.0005(16) 0.0001(15)
O5 0.0559(18) 0.0218(14) 0.0219(14) -0.0008(11) 0.0146(13) 0.0074(13)
C5 0.146(5) 0.022(2) 0.031(3) -0.006(2) 0.023(3) -0.029(3)
O7 0.052(2) 0.0275(16) 0.0360(18) 0.0114(15) 0.0118(16) 0.0102(15)
C7 0.035(2) 0.0196(19) 0.025(2) 0.0019(16) 0.0055(17) -0.0001(16)
C23 0.041(2) 0.0210(19) 0.031(2) 0.0009(17) 0.0130(19) 0.0033(17)
C22 0.032(2) 0.023(2) 0.041(2) -0.0057(18) 0.0057(19) -0.0049(17)
C21 0.045(3) 0.046(3) 0.028(2) 0.008(2) 0.001(2) -0.003(2)
C20 0.034(2) 0.033(2) 0.048(3) -0.001(2) 0.011(2) -0.0069(18)
C19 0.045(3) 0.037(3) 0.049(3) -0.013(2) -0.003(2) 0.010(2)
C18 0.045(3) 0.044(3) 0.075(4) -0.024(3) -0.006(3) 0.009(2)
C17 0.055(3) 0.081(4) 0.050(3) 0.005(3) 0.015(3) 0.010(3)
C16 0.044(3) 0.041(3) 0.051(3) -0.002(2) -0.007(2) 0.011(2)
C15 0.036(2) 0.035(3) 0.067(3) 0.011(2) 0.008(2) 0.002(2)
C14 0.059(3) 0.028(2) 0.036(2) -0.0005(18) 0.024(2) 0.004(2)
C13 0.033(2) 0.023(2) 0.032(2) -0.0006(16) 0.0126(18) 0.0059(16)
C12 0.031(2) 0.021(2) 0.029(2) -0.0023(16) 0.0043(17) 0.0028(16)
C11 0.0267(19) 0.0179(18) 0.0194(18) -0.0009(14) -0.0021(15) -0.0007(15)
C10 0.037(2) 0.0152(18) 0.034(2) -0.0058(16) 0.0036(18) 0.0023(16)
C9 0.047(3) 0.016(2) 0.037(2) 0.0029(17) 0.006(2) -0.0019(17)
C8 0.048(3) 0.019(2) 0.031(2) 0.0032(16) 0.0080(19) -0.0052(17)
 
_geom_special_details
;
 All esds (except the esd in the dihedral angle between two l.s. planes)
 are estimated using the full covariance matrix.  The cell esds are taken
 into account individually in the estimation of esds in distances, angles
 and torsion angles; correlations between esds in cell parameters are only
 used when they are defined by crystal symmetry.  An approximate (isotropic)
 treatment of cell esds is used for estimating esds involving l.s. planes.
;
 
loop_
 _geom_bond_atom_site_label_1
 _geom_bond_atom_site_label_2
 _geom_bond_distance
 _geom_bond_site_symmetry_2
 _geom_bond_publ_flag
Fe1 O1 1.889(3) . ?
Fe1 O2 1.912(3) . ?
Fe1 O3 1.914(3) . ?
Fe1 N2 2.056(3) . ?
Fe1 N1 2.059(3) . ?
C1 O1 1.397(6) . ?
C1 H1A 0.9800 . ?
C1 H1B 0.9800 . ?
C1 H1C 0.9800 . ?
N1 C2 1.338(5) . ?
N1 C6 1.405(4) . ?
N2 C12 1.335(5) . ?
N2 C11 1.405(5) . ?
C2 O5 1.247(4) . ?
C2 C3 1.557(5) . ?
O2 C3 1.409(5) . ?
N3 C17 1.470(6) . ?
N3 C16 1.493(5) . ?
N3 C18 1.499(6) . ?
N3 C19 1.500(5) . ?
C3 C4 1.519(6) . ?
C3 C5 1.529(7) . ?
O3 C13 1.429(4) . ?
O4 C12 1.248(4) . ?
C4 H4A 0.9800 . ?
C4 H4B 0.9800 . ?
C4 H4C 0.9800 . ?
N4 C21 1.488(5) . ?
N4 C22 1.490(5) . ?
N4 C20 1.495(5) . ?
N4 C23 1.503(5) . ?
O6 H3 0.85(5) . ?
O6 H4 0.79(6) . ?
C6 C7 1.399(5) . ?
C6 C11 1.423(5) . ?
C5 H5A 0.9800 . ?
C5 H5B 0.9800 . ?
C5 H5C 0.9800 . ?
O7 H1 0.94(5) . ?
O7 H2 0.82(5) . ?
C7 C8 1.388(5) . ?
C7 H7 0.9500 . ?
C23 H23A 0.9800 . ?
C23 H23B 0.9800 . ?
C23 H23C 0.9800 . ?
C22 H22A 0.9800 . ?
C22 H22B 0.9800 . ?
C22 H22C 0.9800 . ?
C21 H21A 0.9800 . ?
C21 H21B 0.9800 . ?
C21 H21C 0.9800 . ?
C20 H20A 0.9800 . ?
C20 H20B 0.9800 . ?
C20 H20C 0.9800 . ?
C19 H19A 0.9800 . ?
C19 H19B 0.9800 . ?
C19 H19C 0.9800 . ?
C18 H18A 0.9800 . ?
C18 H18B 0.9800 . ?
C18 H18C 0.9800 . ?
C17 H17A 0.9800 . ?
C17 H17B 0.9800 . ?
C17 H17C 0.9800 . ?
C16 H16A 0.9800 . ?
C16 H16B 0.9800 . ?
C16 H16C 0.9800 . ?
C15 C13 1.522(6) . ?
C15 H15A 0.9800 . ?
C15 H15B 0.9800 . ?
C15 H15C 0.9800 . ?
C14 C13 1.527(5) . ?
C14 H14A 0.9800 . ?
C14 H14B 0.9800 . ?
C14 H14C 0.9800 . ?
C13 C12 1.549(5) . ?
C11 C10 1.400(5) . ?
C10 C9 1.391(6) . ?
C10 H10 0.9500 . ?
C9 C8 1.385(6) . ?
C9 H9 0.9500 . ?
C8 H8 0.9500 . ?
 
loop_
 _geom_angle_atom_site_label_1
 _geom_angle_atom_site_label_2
 _geom_angle_atom_site_label_3
 _geom_angle
 _geom_angle_site_symmetry_1
 _geom_angle_site_symmetry_3
 _geom_angle_publ_flag
O1 Fe1 O2 107.55(11) . . ?
O1 Fe1 O3 107.81(11) . . ?
O2 Fe1 O3 104.71(11) . . ?
O1 Fe1 N2 108.05(12) . . ?
O2 Fe1 N2 140.34(12) . . ?
O3 Fe1 N2 80.30(11) . . ?
O1 Fe1 N1 102.20(12) . . ?
O2 Fe1 N1 80.20(11) . . ?
O3 Fe1 N1 146.15(12) . . ?
N2 Fe1 N1 75.77(11) . . ?
O1 C1 H1A 109.5 . . ?
O1 C1 H1B 109.5 . . ?
H1A C1 H1B 109.5 . . ?
O1 C1 H1C 109.5 . . ?
H1A C1 H1C 109.5 . . ?
H1B C1 H1C 109.5 . . ?
C1 O1 Fe1 119.0(3) . . ?
C2 N1 C6 125.1(3) . . ?
C2 N1 Fe1 116.7(2) . . ?
C6 N1 Fe1 116.5(2) . . ?
C12 N2 C11 125.0(3) . . ?
C12 N2 Fe1 117.1(2) . . ?
C11 N2 Fe1 117.1(2) . . ?
O5 C2 N1 127.6(3) . . ?
O5 C2 C3 120.0(3) . . ?
N1 C2 C3 112.4(3) . . ?
C3 O2 Fe1 120.0(2) . . ?
C17 N3 C16 110.5(4) . . ?
C17 N3 C18 110.7(4) . . ?
C16 N3 C18 109.6(4) . . ?
C17 N3 C19 108.1(4) . . ?
C16 N3 C19 109.4(3) . . ?
C18 N3 C19 108.6(3) . . ?
O2 C3 C4 110.5(4) . . ?
O2 C3 C5 108.7(4) . . ?
C4 C3 C5 110.6(4) . . ?
O2 C3 C2 110.2(3) . . ?
C4 C3 C2 109.1(4) . . ?
C5 C3 C2 107.8(3) . . ?
C13 O3 Fe1 119.4(2) . . ?
C3 C4 H4A 109.5 . . ?
C3 C4 H4B 109.5 . . ?
H4A C4 H4B 109.5 . . ?
C3 C4 H4C 109.5 . . ?
H4A C4 H4C 109.5 . . ?
H4B C4 H4C 109.5 . . ?
C21 N4 C22 109.9(3) . . ?
C21 N4 C20 109.6(3) . . ?
C22 N4 C20 109.5(3) . . ?
C21 N4 C23 110.2(3) . . ?
C22 N4 C23 108.2(3) . . ?
C20 N4 C23 109.5(3) . . ?
H3 O6 H4 103(5) . . ?
C7 C6 N1 127.0(3) . . ?
C7 C6 C11 119.5(3) . . ?
N1 C6 C11 113.5(3) . . ?
C3 C5 H5A 109.5 . . ?
C3 C5 H5B 109.5 . . ?
H5A C5 H5B 109.5 . . ?
C3 C5 H5C 109.5 . . ?
H5A C5 H5C 109.5 . . ?
H5B C5 H5C 109.5 . . ?
H1 O7 H2 106(4) . . ?
C8 C7 C6 120.0(4) . . ?
C8 C7 H7 120.0 . . ?
C6 C7 H7 120.0 . . ?
N4 C23 H23A 109.5 . . ?
N4 C23 H23B 109.5 . . ?
H23A C23 H23B 109.5 . . ?
N4 C23 H23C 109.5 . . ?
H23A C23 H23C 109.5 . . ?
H23B C23 H23C 109.5 . . ?
N4 C22 H22A 109.5 . . ?
N4 C22 H22B 109.5 . . ?
H22A C22 H22B 109.5 . . ?
N4 C22 H22C 109.5 . . ?
H22A C22 H22C 109.5 . . ?
H22B C22 H22C 109.5 . . ?
N4 C21 H21A 109.5 . . ?
N4 C21 H21B 109.5 . . ?
H21A C21 H21B 109.5 . . ?
N4 C21 H21C 109.5 . . ?
H21A C21 H21C 109.5 . . ?
H21B C21 H21C 109.5 . . ?
N4 C20 H20A 109.5 . . ?
N4 C20 H20B 109.5 . . ?
H20A C20 H20B 109.5 . . ?
N4 C20 H20C 109.5 . . ?
H20A C20 H20C 109.5 . . ?
H20B C20 H20C 109.5 . . ?
N3 C19 H19A 109.5 . . ?
N3 C19 H19B 109.5 . . ?
H19A C19 H19B 109.5 . . ?
N3 C19 H19C 109.5 . . ?
H19A C19 H19C 109.5 . . ?
H19B C19 H19C 109.5 . . ?
N3 C18 H18A 109.5 . . ?
N3 C18 H18B 109.5 . . ?
H18A C18 H18B 109.5 . . ?
N3 C18 H18C 109.5 . . ?
H18A C18 H18C 109.5 . . ?
H18B C18 H18C 109.5 . . ?
N3 C17 H17A 109.5 . . ?
N3 C17 H17B 109.5 . . ?
H17A C17 H17B 109.5 . . ?
N3 C17 H17C 109.5 . . ?
H17A C17 H17C 109.5 . . ?
H17B C17 H17C 109.5 . . ?
N3 C16 H16A 109.5 . . ?
N3 C16 H16B 109.5 . . ?
H16A C16 H16B 109.5 . . ?
N3 C16 H16C 109.5 . . ?
H16A C16 H16C 109.5 . . ?
H16B C16 H16C 109.5 . . ?
C13 C15 H15A 109.5 . . ?
C13 C15 H15B 109.5 . . ?
H15A C15 H15B 109.5 . . ?
C13 C15 H15C 109.5 . . ?
H15A C15 H15C 109.5 . . ?
H15B C15 H15C 109.5 . . ?
C13 C14 H14A 109.5 . . ?
C13 C14 H14B 109.5 . . ?
H14A C14 H14B 109.5 . . ?
C13 C14 H14C 109.5 . . ?
H14A C14 H14C 109.5 . . ?
H14B C14 H14C 109.5 . . ?
O3 C13 C15 109.4(3) . . ?
O3 C13 C14 108.7(3) . . ?
C15 C13 C14 110.1(4) . . ?
O3 C13 C12 110.4(3) . . ?
C15 C13 C12 108.0(3) . . ?
C14 C13 C12 110.3(3) . . ?
O4 C12 N2 127.4(4) . . ?
O4 C12 C13 120.0(3) . . ?
N2 C12 C13 112.6(3) . . ?
C10 C11 N2 127.9(3) . . ?
C10 C11 C6 119.3(3) . . ?
N2 C11 C6 112.8(3) . . ?
C9 C10 C11 120.0(4) . . ?
C9 C10 H10 120.0 . . ?
C11 C10 H10 120.0 . . ?
C8 C9 C10 120.5(4) . . ?
C8 C9 H9 119.7 . . ?
C10 C9 H9 119.7 . . ?
C9 C8 C7 120.6(4) . . ?
C9 C8 H8 119.7 . . ?
C7 C8 H8 119.7 . . ?
 
_refine_diff_density_max    0.626
_refine_diff_density_min   -0.476
_refine_diff_density_rms    0.077

_shelx_res_file
;
TITL SP300922B_0m_a.res in P2(1)/c
    SP300922B_0m_a.res
    created by SHELXL-2016/6 at 17:05:06 on 19-Apr-2023
REM Old TITL SP300922B_0m in P2(1)/c
REM SHELXT solution in P2(1)/c
REM R1 0.149,  Rweak 0.015,  Alpha 0.040,  Orientation as input
REM Formula found by SHELXT:  C24 Fe N3 O7
CELL  0.71073  13.8745  10.9020  19.4072   90.000  104.391   90.000
ZERR    4.000   0.0011   0.0009   0.0015    0.000    0.003    0.000
LATT  1
SYMM -X, 1/2+Y, 1/2-Z
SFAC C H CL FE N O
UNIT 92 188 0 4 16 28M
ACTA
TEMP -173.150
L.S. 40
BOND $H
LIST 6
FMAP 2
PLAN 20
OMIT -1   3   7
OMIT -1   2   5
OMIT  0   2   7
OMIT -2   2   4
RIGU
WGHT    0.053800    4.541500
FVAR       0.43294
FE1   4    0.298206    0.330204    0.338882    11.00000    0.03084    0.01843 =
         0.01878    0.00103    0.00326    0.00703
H1    2    0.315143    0.051528    0.378027    11.00000    0.04666
C1    1    0.507800    0.315824    0.358162    11.00000    0.05378    0.06772 =
         0.06610   -0.00323    0.01510    0.00298
AFIX 137
H1A   2    0.490429    0.327769    0.306494    11.00000   -1.50000
H1B   2    0.515969    0.228040    0.368897    11.00000   -1.50000
H1C   2    0.570190    0.358725    0.379374    11.00000   -1.50000
AFIX   0
O1    6    0.431976    0.362780    0.386275    11.00000    0.03200    0.03088 =
         0.02586    0.00074    0.00561    0.00681
N1    5    0.298708    0.356269    0.233912    11.00000    0.03713    0.01439 =
         0.02226    0.00202    0.00544    0.00655
N2    5    0.226926    0.495290    0.312684    11.00000    0.02789    0.01570 =
         0.02351   -0.00225    0.00258    0.00124
H2    2    0.285769    0.030963    0.441421    11.00000    0.04438
C2    1    0.294158    0.255479    0.193882    11.00000    0.03754    0.01694 =
         0.02562    0.00145    0.00709    0.00951
O2    6    0.290903    0.163396    0.307569    11.00000    0.04871    0.01898 =
         0.02163    0.00083    0.01187    0.00689
N3    5    0.021747    0.919570    0.374771    11.00000    0.03004    0.03695 =
         0.03385   -0.00662   -0.00060    0.00778
H3    2    0.227858    0.166426    0.535253    11.00000    0.04110
C3    1    0.296681    0.135481    0.237837    11.00000    0.07347    0.01666 =
         0.02288    0.00307    0.01908    0.01533
O3    6    0.221152    0.334950    0.408071    11.00000    0.03811    0.02494 =
         0.02504    0.00320    0.01058    0.01344
O4    6    0.104939    0.619585    0.338158    11.00000    0.04618    0.02795 =
         0.05032    0.00603    0.01864    0.01817
H4    2    0.208462    0.204263    0.470964    11.00000    0.05840
C4    1    0.392101    0.066235    0.239096    11.00000    0.13454    0.05627 =
         0.06142    0.04378    0.06672    0.06892
AFIX 137
H4A   2    0.395758    0.049170    0.190232    11.00000   -1.50000
H4B   2    0.392682   -0.011233    0.264811    11.00000   -1.50000
H4C   2    0.449426    0.116090    0.263057    11.00000   -1.50000
AFIX   0
N4    5    0.520935    0.274052    0.570526    11.00000    0.03018    0.02214 =
         0.02644    0.00300    0.00580   -0.00177
O6    6    0.200371    0.145674    0.492941    11.00000    0.04030    0.02204 =
         0.02632   -0.00043   -0.00066   -0.00261
C6    1    0.281685    0.476473    0.207600    11.00000    0.02927    0.01650 =
         0.02280   -0.00119   -0.00054    0.00013
O5    6    0.285169    0.249914    0.128398    11.00000    0.05593    0.02181 =
         0.02187   -0.00076    0.01456    0.00743
C5    1    0.205860    0.058825    0.201835    11.00000    0.14559    0.02211 =
         0.03106   -0.00594    0.02303   -0.02865
AFIX 137
H5A   2    0.206452    0.043834    0.152152    11.00000   -1.50000
H5B   2    0.145067    0.103194    0.203542    11.00000   -1.50000
H5C   2    0.207835   -0.019697    0.226730    11.00000   -1.50000
AFIX   0
O7    6    0.317088   -0.002643    0.415926    11.00000    0.05152    0.02751 =
         0.03605    0.01137    0.01178    0.01020
C7    1    0.300541    0.522960    0.145024    11.00000    0.03508    0.01958 =
         0.02510    0.00191    0.00548   -0.00011
AFIX  43
H7    2    0.329053    0.471617    0.115819    11.00000   -1.20000
AFIX   0
C23   1    0.449192    0.379812    0.556072    11.00000    0.04055    0.02099 =
         0.03141    0.00094    0.01300    0.00331
AFIX 137
H23A  2    0.428616    0.395234    0.504752    11.00000   -1.50000
H23B  2    0.481573    0.453214    0.580450    11.00000   -1.50000
H23C  2    0.390618    0.359928    0.573592    11.00000   -1.50000
AFIX   0
C22   1    0.473298    0.167612    0.526922    11.00000    0.03194    0.02262 =
         0.04089   -0.00575    0.00574   -0.00492
AFIX 137
H22A  2    0.461834    0.187735    0.476314    11.00000   -1.50000
H22B  2    0.409608    0.149121    0.537895    11.00000   -1.50000
H22C  2    0.517129    0.095994    0.537886    11.00000   -1.50000
AFIX   0
C21   1    0.545372    0.241352    0.647375    11.00000    0.04533    0.04640 =
         0.02825    0.00800    0.00060   -0.00302
AFIX 137
H21A  2    0.484745    0.215069    0.660463    11.00000   -1.50000
H21B  2    0.573421    0.313040    0.675831    11.00000   -1.50000
H21C  2    0.594041    0.174416    0.656433    11.00000   -1.50000
AFIX   0
C20   1    0.614030    0.308561    0.549644    11.00000    0.03374    0.03268 =
         0.04760   -0.00129    0.01135   -0.00692
AFIX 137
H20A  2    0.598201    0.326817    0.498618    11.00000   -1.50000
H20B  2    0.661408    0.240321    0.560079    11.00000   -1.50000
H20C  2    0.643518    0.381171    0.576546    11.00000   -1.50000
AFIX   0
C19   1   -0.029436    1.022746    0.402563    11.00000    0.04548    0.03684 =
         0.04946   -0.01256   -0.00273    0.01035
AFIX 137
H19A  2   -0.075220    1.064111    0.362729    11.00000   -1.50000
H19B  2    0.020327    1.081489    0.427943    11.00000   -1.50000
H19C  2   -0.066850    0.990035    0.435172    11.00000   -1.50000
AFIX   0
C18   1   -0.055119    0.827837    0.339290    11.00000    0.04454    0.04419 =
         0.07532   -0.02407   -0.00617    0.00925
AFIX 137
H18A  2   -0.098105    0.864265    0.296367    11.00000   -1.50000
H18B  2   -0.095428    0.804157    0.372050    11.00000   -1.50000
H18C  2   -0.022079    0.755111    0.326255    11.00000   -1.50000
AFIX   0
C17   1    0.073206    0.970942    0.323606    11.00000    0.05509    0.08054 =
         0.04983    0.00461    0.01524    0.01039
AFIX 137
H17A  2    0.106965    0.904938    0.304531    11.00000   -1.50000
H17B  2    0.122332    1.031571    0.347588    11.00000   -1.50000
H17C  2    0.024620    1.010556    0.284597    11.00000   -1.50000
AFIX   0
C16   1    0.094457    0.859961    0.435251    11.00000    0.04443    0.04091 =
         0.05126   -0.00170   -0.00695    0.01060
AFIX 137
H16A  2    0.128655    0.793287    0.417113    11.00000   -1.50000
H16B  2    0.059083    0.826732    0.468983    11.00000   -1.50000
H16C  2    0.143359    0.920736    0.459354    11.00000   -1.50000
AFIX   0
C15   1    0.046695    0.382074    0.387797    11.00000    0.03620    0.03453 =
         0.06690    0.01123    0.00823    0.00231
AFIX 137
H15A  2   -0.000913    0.449941    0.382435    11.00000   -1.50000
H15B  2    0.038126    0.327512    0.425965    11.00000   -1.50000
H15C  2    0.034958    0.336035    0.343109    11.00000   -1.50000
AFIX   0
C14   1    0.175036    0.494099    0.479287    11.00000    0.05903    0.02768 =
         0.03600   -0.00047    0.02355    0.00431
AFIX 137
H14A  2    0.243842    0.523869    0.491451    11.00000   -1.50000
H14B  2    0.166336    0.434426    0.515023    11.00000   -1.50000
H14C  2    0.129594    0.563271    0.478267    11.00000   -1.50000
AFIX   0
C13   1    0.152193    0.432924    0.406257    11.00000    0.03308    0.02298 =
         0.03175   -0.00064    0.01264    0.00590
C12   1    0.160125    0.527561    0.348372    11.00000    0.03137    0.02077 =
         0.02877   -0.00234    0.00428    0.00276
C11   1    0.240670    0.554867    0.251623    11.00000    0.02665    0.01785 =
         0.01940   -0.00086   -0.00205   -0.00070
C10   1    0.219330    0.677096    0.231256    11.00000    0.03664    0.01525 =
         0.03412   -0.00581    0.00364    0.00230
AFIX  43
H10   2    0.192705    0.730451    0.260553    11.00000   -1.20000
AFIX   0
C9    1    0.237123    0.720369    0.168118    11.00000    0.04700    0.01575 =
         0.03673    0.00294    0.00557   -0.00185
AFIX  43
H9    2    0.221387    0.802916    0.154042    11.00000   -1.20000
AFIX   0
C8    1    0.277610    0.644030    0.125610    11.00000    0.04760    0.01905 =
         0.03070    0.00322    0.00800   -0.00516
AFIX  43
H8    2    0.289789    0.674848    0.082770    11.00000   -1.20000
REM #####
REM #####
REM #####
REM #####
REM #####
REM #####
AFIX   0
HKLF 4


REM  SP300922B_0m_a.res in P2(1)/c
REM R1 =  0.0588 for    3697 Fo > 4sig(Fo)  and  0.0877 for all    5017 data
REM    345 parameters refined using    279 restraints

END

WGHT      0.0542      4.4678

REM Highest difference peak  0.626,  deepest hole -0.476,  1-sigma level  0.077
Q1    1  -0.0109  0.8819  0.2843  11.00000  0.05    0.63
Q2    1  -0.0178  0.8252  0.4090  11.00000  0.05    0.55
Q3    1   0.1415  0.8914  0.3841  11.00000  0.05    0.46
Q4    1   0.1838  0.3952  0.4010  11.00000  0.05    0.37
Q5    1   0.3635  0.0602  0.2328  11.00000  0.05    0.33
Q6    1   0.2880  0.3369  0.2734  11.00000  0.05    0.32
Q7    1   0.2679  0.0484  0.1970  11.00000  0.05    0.31
Q8    1   0.0237  1.0587  0.3710  11.00000  0.05    0.30
Q9    1   0.3609  0.0459  0.1723  11.00000  0.05    0.29
Q10   1   0.1617  0.3058  0.3914  11.00000  0.05    0.26
Q11   1   0.2037  0.4373  0.3020  11.00000  0.05    0.26
Q12   1   0.2432  0.3319  0.3756  11.00000  0.05    0.26
Q13   1   0.3903  0.3735  0.4283  11.00000  0.05    0.26
Q14   1   0.1479  0.1620  0.5336  11.00000  0.05    0.25
Q15   1   0.0472  0.8258  0.4837  11.00000  0.05    0.24
Q16   1   0.4267  0.3298  0.2341  11.00000  0.05    0.24
Q17   1   0.4101  0.3352  0.3200  11.00000  0.05    0.24
Q18   1   0.2981  0.1913  0.2151  11.00000  0.05    0.23
Q19   1  -0.0555  0.7628  0.3905  11.00000  0.05    0.23
Q20   1  -0.0004  1.0017  0.2820  11.00000  0.05    0.23
;
_shelx_res_checksum   37421

_shelx_hkl_file
;
   2   0   0 6880.61 1194.38
   2   0   0 6413.56 1194.58
   2   0   0 6621.54 1194.38
  -2   0   0 6898.21 1194.38
   2   0   0 7009.20 1194.38
  -2   0   0 6934.11 1194.38
   2   0   0 6856.41 1194.58
  -2   0   0 6974.80 1194.58
  -2   0   0 6857.21 1194.58
   3   0   0  582.04   97.49
  -3   0   0  577.54   97.49
  -3   0   0  543.65   97.49
  -3   0   0  640.64   97.89
   3   0   0  569.64   97.59
   3   0   0  546.05   97.79
   3   0   0  457.35   97.59
  -3   0   0  522.45   97.69
   3   0   0  560.84   97.49
   4   0   0 6963.00 1170.68
  -4   0   0 7173.98 1170.28
   4   0   0 6811.32 1170.28
  -4   0   0 6944.61 1170.58
  -4   0   0 6267.27 1170.18
   4   0   0 6717.93 1170.28
  -4   0   0 6016.40 1170.48
   4   0   0 6868.41 1170.58
   4   0   0 6442.06 1170.18
   5   0   0 3000.50  489.95
  -5   0   0 2599.74  489.45
   5   0   0 2752.62  489.95
   5   0   0 2597.74  489.45
   5   0   0 2819.22  489.65
  -5   0   0 2973.40  489.95
   5   0   0 2966.90  489.65
  -5   0   0 2685.13  489.55
  -6   0   0   22.90    7.00
   6   0   0   14.20    7.20
   6   0   0   22.20    8.10
  -6   0   0   34.80    6.50
   6   0   0   24.20    6.40
  -6   0   0   15.80    7.90
   6   0   0   17.10    6.40
   6   0   0   14.90    7.00
  -7   0   0 1334.67  227.48
  -7   0   0 1201.08  227.28
   7   0   0 1421.76  227.48
   7   0   0 1339.37  227.58
  -7   0   0 1415.06  228.18
   7   0   0 1253.57  227.38
   7   0   0 1289.97  228.28
   7   0   0 1108.69  227.88
   8   0   0 1360.26  219.48
  -8   0   0 1169.48  218.28
   8   0   0 1180.28  218.28
  -8   0   0 1335.67  219.28
   8   0   0 1175.68  218.28
   8   0   0 1158.78  218.28
  -8   0   0 1225.08  218.38
   8   0   0 1410.36  219.18
   9   0   0  150.78   33.10
   9   0   0  237.78   36.20
   9   0   0  175.78   33.50
  -9   0   0  155.48   33.30
   9   0   0  206.88   35.80
  -9   0   0  136.99   33.50
   9   0   0  210.48   34.20
 -10   0   0 1118.89  192.78
  10   0   0  971.20  193.58
  10   0   0 1210.58  193.08
  10   0   0 1054.49  192.68
  11   0   0  109.09   19.10
 -11   0   0   75.89   18.20
  11   0   0   81.79   18.60
  11   0   0   44.30   19.60
  11   0   0   59.59   19.40
  12   0   0  709.93  123.79
 -12   0   0  755.92  123.49
  12   0   0  553.74  123.39
  12   0   0  680.53  125.49
  12   0   0  764.32  124.29
  13   0   0  353.26   60.19
  13   0   0  299.27   58.89
 -13   0   0  307.67   58.59
  13   0   0  278.67   61.59
  14   0   0  115.19   26.30
  14   0   0  104.19   30.70
  14   0   0   83.49   28.50
 -14   0   0   75.39   25.20
  14   0   0  108.99   27.60
  15   0   0  534.65   85.89
 -15   0   0  367.46   83.89
  15   0   0  450.95   84.69
  15   0   0  498.65   88.29
 -16   0   0   21.80   23.30
  16   0   0   23.20   24.70
  16   0   0    2.60   27.70
   0  -1   0   -0.50    1.10
   0   1   0    0.30    0.70
   1  -1   0 5123.69  931.91
  -1  -1   0 5865.91  931.81
  -1  -1   0 5835.32  931.81
   1  -1   0 5156.88  931.71
  -1  -1   0 5374.36  931.81
   1  -1   0 5131.89  931.81
   1  -1   0 4688.83  931.81
  -1   1   0 5081.19  931.81
  -1   1   0 5842.02  931.91
  -1   1   0 5725.93  931.81
  -1   1   0 4785.52  931.71
  -2  -1   0 1780.32  277.17
   2  -1   0 1414.36  276.97
   2  -1   0 1507.15  276.87
  -2  -1   0 1710.63  276.87
  -2  -1   0 1509.95  276.87
   2  -1   0 1615.34  276.97
   2  -1   0 1630.44  276.87
   2  -1   0 1512.25  277.07
  -2   1   0 1525.75  276.87
   2   1   0 1678.03  276.87
  -2   1   0 1630.14  277.07
   2   1   0 1597.54  277.07
  -2   1   0 1479.65  276.97
   2   1   0 1652.33  276.87
   2   1   0 1480.85  276.97
   3  -1   0 1935.61  374.06
   3  -1   0 2019.10  374.06
   3  -1   0 2087.89  374.16
   3  -1   0 2125.19  374.16
  -3  -1   0 2284.57  373.96
   3  -1   0 2408.36  374.26
  -3  -1   0 2173.58  374.36
   3  -1   0 2186.88  374.16
  -3   1   0 2108.09  374.16
  -3   1   0 2156.28  374.16
   3   1   0 2398.16  373.96
   3   1   0 1979.30  373.96
  -3   1   0 2004.10  374.06
   3   1   0 2039.50  374.26
   3   1   0 2133.79  374.36
   4  -1   0 1637.24  303.17
  -4  -1   0 1686.73  302.87
  -4  -1   0 1806.52  302.97
   4  -1   0 1687.53  303.07
   4  -1   0 1894.21  303.17
   4  -1   0 1843.72  303.07
   4  -1   0 1607.04  303.07
  -4  -1   0 1761.22  303.47
   4   1   0 1541.05  303.27
   4   1   0 1764.62  302.97
  -4   1   0 1760.92  302.97
  -4   1   0 1700.93  303.17
   4   1   0 1529.05  303.17
   4   1   0 1800.32  302.87
  -4   1   0 1896.71  303.17
  -5  -1   0  265.57   45.20
   5  -1   0  258.67   44.50
  -5  -1   0  232.58   44.30
   5  -1   0  257.17   44.60
   5  -1   0  234.68   44.50
   5  -1   0  251.57   44.80
   5  -1   0  242.78   44.90
  -5  -1   0  181.78   44.10
   5   1   0  298.97   44.50
  -5   1   0  289.77   45.00
  -5   1   0  232.28   44.60
  -5   1   0  279.07   44.60
   5   1   0  220.68   44.20
   5   1   0  267.37   45.30
   5   1   0  266.37   45.30
   6  -1   0 1298.47  213.88
   6  -1   0 1345.37  213.58
   6  -1   0 1027.70  213.38
  -6  -1   0 1398.06  214.18
  -6  -1   0 1268.27  213.28
   6  -1   0 1148.89  213.58
  -6  -1   0 1176.08  213.28
   6  -1   0 1112.69  213.28
   6   1   0 1257.07  214.08
  -6   1   0 1215.28  213.38
  -6   1   0 1190.88  213.68
   6   1   0 1152.18  213.78
   6   1   0 1339.17  213.28
  -6   1   0 1274.97  213.68
   6   1   0 1081.99  213.18
   7  -1   0 1217.98  226.88
   7  -1   0 1286.37  226.58
  -7  -1   0 1272.07  227.08
  -7  -1   0 1236.28  226.28
   7  -1   0 1169.18  226.98
  -7  -1   0 1223.28  226.38
   7  -1   0 1308.27  226.58
   7  -1   0 1290.77  226.68
   7   1   0 1270.87  227.28
  -7   1   0 1451.15  226.58
   7   1   0 1272.97  226.58
   7   1   0 1365.36  226.48
   7   1   0 1361.86  226.38
   7   1   0 1293.47  227.08
   8  -1   0 1029.50  193.28
   8  -1   0 1084.59  193.28
  -8  -1   0 1069.19  192.98
   8  -1   0 1098.09  193.78
   8  -1   0 1094.19  193.38
   8  -1   0 1187.18  194.18
  -8  -1   0 1024.40  192.98
   8   1   0 1232.28  193.38
   8   1   0 1009.80  192.98
   8   1   0 1241.08  194.38
   8   1   0 1072.99  193.08
   9  -1   0 1189.88  214.78
  -9  -1   0 1473.65  214.88
   9  -1   0 1101.29  215.48
  -9  -1   0 1077.09  214.38
   9  -1   0 1220.48  214.78
  -9  -1   0 1323.67  215.78
   9  -1   0 1133.59  215.48
   9  -1   0 1088.09  215.28
   9   1   0 1210.48  215.58
   9   1   0 1149.98  214.38
  -9   1   0 1251.87  214.78
   9   1   0 1180.18  214.58
   9   1   0 1318.77  215.88
   9   1   0 1373.36  214.78
  10  -1   0   15.70   11.60
  10  -1   0    1.00    9.80
  10  -1   0   -0.30   10.70
 -10  -1   0   -3.90    8.50
  10  -1   0  -10.10   10.60
  10  -1   0   22.10   23.80
 -10  -1   0    2.20   10.80
 -10   1   0    8.20    9.00
  10   1   0   -5.30   11.50
  10   1   0   13.80    9.10
  10   1   0   -7.20    9.80
  10   1   0    8.70   10.50
 -11  -1   0  304.47   50.09
 -11  -1   0  274.77   49.10
  11  -1   0  246.18   50.79
  11  -1   0  263.67   50.29
  11  -1   0  219.18   48.80
  11  -1   0  249.88   49.40
  11  -1   0  252.37   49.70
  11   1   0  263.27   49.40
  11   1   0  290.67   49.40
 -11   1   0  209.88   48.70
  11   1   0  348.97   53.49
  12  -1   0   38.50   19.10
 -12  -1   0   37.20   14.50
  12  -1   0   55.59   16.70
  12  -1   0   31.10   15.90
  12  -1   0   20.70   17.00
  12   1   0   19.20   17.90
  12   1   0   30.90   14.70
 -12   1   0   52.89   14.70
  12   1   0   15.20   17.10
  12   1   0   38.90   14.90
  13  -1   0  565.94   87.49
  13  -1   0  397.76   84.19
 -13  -1   0  403.96   83.59
  13  -1   0  476.95   85.69
  13  -1   0  395.56   84.89
  13   1   0  429.26   86.79
  13   1   0  476.65   84.49
 -13   1   0  543.85   84.59
  13   1   0  486.75   92.09
 -14  -1   0   46.60   19.50
  14  -1   0   25.50   22.90
  14  -1   0   18.40   21.30
  14  -1   0   86.39   25.60
  14   1   0   33.50   21.30
  14   1   0   29.40   25.10
 -14   1   0   74.69   20.70
  14   1   0  107.49   26.70
  15  -1   0   36.70   21.70
  15  -1   0   -4.40   24.00
  15  -1   0    4.20   22.80
  15   1   0   12.80   24.00
 -15   1   0  -27.50   19.80
  15   1   0   -8.90   21.10
  15   1   0   50.59   26.10
   0  -2   0  166.08   29.30
   0  -2   0  172.58   29.00
   0  -2   0  181.58   29.50
   0   2   0  161.58   29.40
   0   2   0  200.48   29.40
   0   2   0  129.59   29.00
   1  -2   0 4317.87  762.82
   1  -2   0 4493.35  763.22
  -1  -2   0 4172.58  763.12
   1  -2   0 3850.41  763.32
  -1  -2   0 4296.47  763.12
  -1   2   0 4812.32  763.02
   1   2   0 4726.33  763.12
   1   2   0 4416.76  763.12
  -1   2   0 4527.25  763.22
  -1   2   0 3962.10  763.32
  -2  -2   0   15.40    4.10
   2  -2   0    9.50    2.90
   2  -2   0   12.60    4.50
   2  -2   0    9.40    3.80
   2  -2   0    5.50    3.60
  -2  -2   0    1.50    3.60
  -2  -2   0    7.30    3.70
   2   2   0   19.60    4.00
   2   2   0   13.30    4.20
  -2   2   0    6.70    4.40
  -2   2   0    9.90    3.90
  -2   2   0    8.30    3.10
   2   2   0   10.50    4.00
   3  -2   0    5.10    3.40
   3  -2   0   -4.90    3.50
  -3  -2   0    3.80    3.00
   3  -2   0   12.30    3.60
  -3  -2   0    0.80    3.70
  -3  -2   0    0.80    3.50
   3  -2   0   -4.60    3.90
   3  -2   0    6.70    3.10
  -3   2   0    0.30    3.10
   3   2   0    1.70    4.10
  -3   2   0   -3.80    3.30
  -3   2   0   -1.30    4.10
   3   2   0    2.30    3.30
  -3   2   0   -4.00    3.70
   3   2   0   -0.50    3.30
   3   2   0    4.10    4.00
  -4  -2   0 1040.10  171.68
   4  -2   0  923.51  171.88
   4  -2   0  886.71  171.68
  -4  -2   0  925.91  172.08
   4  -2   0  940.61  171.68
   4  -2   0  957.10  171.68
  -4  -2   0 1069.79  171.68
   4   2   0 1085.99  171.78
  -4   2   0 1038.50  172.08
   4   2   0  858.21  172.08
  -4   2   0  942.01  171.88
  -4   2   0  989.70  171.68
   4   2   0 1055.49  172.08
   4   2   0  961.30  171.58
   5  -2   0 1128.39  201.18
   5  -2   0 1104.19  201.18
   5  -2   0 1185.88  201.18
   5  -2   0 1074.89  200.98
   5  -2   0 1255.67  201.48
   5  -2   0 1126.49  201.08
  -5  -2   0 1274.17  200.88
  -5  -2   0  910.31  200.78
  -5   2   0 1180.88  201.08
  -5   2   0 1191.58  201.18
   5   2   0 1150.48  200.78
   5   2   0 1169.28  201.58
  -5   2   0 1168.48  201.28
   5   2   0 1139.69  200.88
   6  -2   0   92.79   19.40
   6  -2   0  108.59   19.70
   6  -2   0   85.29   18.80
  -6  -2   0  100.79   18.60
  -6  -2   0   85.39   18.30
   6  -2   0   92.69   19.30
   6  -2   0   78.99   18.80
   6  -2   0   91.49   18.90
  -6  -2   0  124.59   20.50
  -6   2   0   86.89   19.00
   6   2   0   76.09   18.30
   6   2   0  112.89   20.10
   6   2   0   94.19   20.40
   6   2   0  122.29   18.70
  -6   2   0   96.79   18.80
  -6   2   0   71.09   19.20
   7  -2   0   17.60    8.50
  -7  -2   0   34.50    7.90
  -7  -2   0   22.40    8.20
   7  -2   0   30.60    9.70
   7  -2   0   50.39   11.40
   7  -2   0   31.90    8.70
   7  -2   0   21.30    9.00
   7  -2   0   26.50    8.70
  -7  -2   0    8.40    8.90
   7   2   0   24.00    7.80
  -7   2   0    2.50    8.30
   7   2   0   23.70    7.30
  -7   2   0   24.90    9.10
   7   2   0   13.10    9.70
   7   2   0   23.60    9.50
  -7   2   0   20.00    8.20
   8  -2   0   30.30    9.30
   8  -2   0   18.30   11.00
  -8  -2   0   20.10   11.50
  -8  -2   0   32.30    9.90
   8  -2   0   15.90   10.00
   8  -2   0   25.20   10.50
  -8  -2   0   22.80    7.90
   8  -2   0   17.60   10.70
   8   2   0   29.40   10.50
  -8   2   0   10.80    8.60
   8   2   0   33.80    8.90
   8   2   0   24.60   12.30
   8   2   0   29.40    8.90
  -9  -2   0   64.59   15.40
   9  -2   0   36.40   12.10
   9  -2   0   26.60   12.30
   9  -2   0   51.89   13.90
   9  -2   0   29.40   13.60
  -9  -2   0   22.90   10.00
   9  -2   0   19.90   13.50
  -9  -2   0   25.80   11.80
   9  -2   0   28.50   11.90
   9   2   0   49.90   14.20
   9   2   0   37.20   15.60
  -9   2   0   42.50   11.70
   9   2   0   42.10   10.90
   9   2   0   43.60   11.70
  10  -2   0  322.77   52.29
  10  -2   0  260.37   52.09
  10  -2   0  257.77   52.19
 -10  -2   0  378.96   51.49
 -10  -2   0  247.98   50.19
  10  -2   0  276.87   52.29
  10  -2   0  245.28   51.39
  10  -2   0  284.27   50.99
  10   2   0  313.17   50.89
  10   2   0  152.98   50.99
  10   2   0  260.07   50.99
  10   2   0  295.07   50.69
 -10   2   0  275.77   51.29
 -11  -2   0    2.20   13.10
  11  -2   0    9.30   12.60
  11  -2   0   16.30   15.00
  11  -2   0  -18.10   12.10
 -11  -2   0    7.20    9.80
  11  -2   0    6.20   13.80
  11  -2   0   16.10   13.30
  11   2   0    5.60   21.70
 -11   2   0    0.80   11.30
  11   2   0   15.60   11.00
  11   2   0    9.80   14.20
  12  -2   0  256.07   51.99
 -12  -2   0  269.67   51.59
  12  -2   0  253.07   60.19
  12  -2   0  252.17   52.09
  12  -2   0  275.17   52.39
 -12  -2   0  307.27   51.09
  12   2   0  319.97   54.59
  12   2   0  264.97   50.99
  12   2   0  251.57   50.39
 -12   2   0  261.97   51.39
  12   2   0  250.27   51.79
 -13  -2   0   -8.00   20.00
  13  -2   0    9.70   16.80
 -13  -2   0   17.60   13.80
  13  -2   0    9.10   17.50
  13  -2   0   -7.60   17.70
  13   2   0    8.40   19.20
  13   2   0    7.70   14.50
  13   2   0   17.90   18.80
 -13   2   0    4.30   15.10
  14  -2   0   -4.60   22.80
  14  -2   0   25.80   21.20
  14  -2   0   36.60   21.00
 -14  -2   0   60.39   19.30
 -14   2   0   38.50   20.20
  14   2   0   52.19   22.80
  14   2   0   79.89   24.00
  14   2   0   34.10   19.10
  15  -2   0   18.50   25.30
 -15  -2   0  -12.60   20.90
  15  -2   0   26.30   23.20
  15  -2   0   -4.90   21.20
  15   2   0   14.90   39.00
  15   2   0  -29.20   19.80
  15   2   0  -47.60   29.60
   0  -3   0    1.20    3.60
   0  -3   0   -0.30    4.20
   0   3   0   -0.70    4.30
   0   3   0    3.60    3.80
   0   3   0   -2.00    2.40
  -1  -3   0  170.08   25.80
  -1  -3   0  152.68   24.50
  -1  -3   0  139.19   25.00
   1  -3   0  124.69   24.90
   1  -3   0  141.39   25.40
   1   3   0  119.69   24.30
  -1   3   0  102.49   25.00
  -1   3   0  139.29   25.40
   1   3   0  133.39   25.10
   2  -3   0  588.54  103.29
   2  -3   0  614.94  102.69
  -2  -3   0  602.64  103.09
   2  -3   0  612.24  103.59
  -2  -3   0  569.64  103.19
   2  -3   0  572.14  103.29
   2   3   0  551.44  103.19
  -2   3   0  552.84  103.29
  -2   3   0  545.75  103.39
  -2   3   0  607.94  102.69
   3  -3   0  242.38   43.70
   3  -3   0  196.78   44.20
  -3  -3   0  268.17   44.40
  -3  -3   0  250.87   44.90
   3  -3   0  240.68   44.60
   3  -3   0  242.58   44.40
  -3  -3   0  299.87   44.20
   3   3   0  290.27   44.20
  -3   3   0  244.18   44.50
  -3   3   0  237.28   43.70
   3   3   0  251.27   44.50
   3   3   0  220.18   44.30
  -3   3   0  219.78   44.50
   4  -3   0 2291.27  415.56
   4  -3   0 2321.07  415.56
  -4  -3   0 2515.45  416.16
   4  -3   0 2359.96  415.96
  -4  -3   0 2720.13  415.76
  -4  -3   0 2262.67  415.76
   4  -3   0 2533.15  416.16
   4  -3   0 1983.10  415.76
   4   3   0 2557.64  416.26
  -4   3   0 2377.06  415.96
  -4   3   0 2373.66  416.26
   4   3   0 2253.17  415.96
  -4   3   0 2453.35  415.56
  -4   3   0 2244.28  415.96
   5  -3   0   11.20    7.10
  -5  -3   0   28.20    7.00
   5  -3   0   17.60    8.20
   5  -3   0   25.40    7.00
   5  -3   0   11.60    8.00
   5  -3   0   22.00    7.40
  -5  -3   0   38.40    9.20
  -5   3   0   22.90    7.00
  -5   3   0   14.20    7.90
  -5   3   0   21.10    7.50
   5   3   0   15.50    7.30
   5   3   0   17.60    8.60
   5   3   0   28.20    7.10
   5   3   0   38.20    7.60
  -6  -3   0   14.00   11.60
   6  -3   0   33.80   10.70
   6  -3   0   56.29   12.80
   6  -3   0   53.69   11.20
   6  -3   0   40.50   11.20
  -6  -3   0   47.60   11.30
   6  -3   0   38.50   12.70
  -6  -3   0   53.59   10.40
   6  -3   0   46.00   11.70
  -6   3   0   29.80   10.20
   6   3   0   60.49   12.90
   6   3   0   42.00   10.50
  -6   3   0   50.09   11.90
   6   3   0   49.20   10.30
   6   3   0   19.20   11.90
   7  -3   0  142.39   28.40
  -7  -3   0  184.88   28.60
   7  -3   0  132.29   27.90
  -7  -3   0  136.69   29.50
   7  -3   0  163.98   29.00
   7  -3   0  127.99   28.60
   7  -3   0  178.38   28.90
  -7  -3   0  176.78   28.00
   7  -3   0  121.09   28.60
   7   3   0  128.29   29.30
   7   3   0  132.29   28.10
  -7   3   0  127.59   28.60
  -7   3   0  153.38   28.60
  -7   3   0  118.59   27.50
   7   3   0  130.39   29.40
   7   3   0  167.38   27.80
  -8  -3   0   98.39   21.70
   8  -3   0  137.09   23.60
   8  -3   0   90.29   22.00
   8  -3   0  134.39   23.10
  -8  -3   0  117.39   23.70
   8  -3   0   66.29   21.90
   8  -3   0   97.79   22.70
   8  -3   0  113.69   22.80
  -8  -3   0   73.49   20.90
   8   3   0  117.29   21.70
  -8   3   0  109.49   22.20
  -8   3   0   87.29   21.80
   8   3   0  139.09   21.90
   8   3   0   98.29   23.50
   8   3   0  138.99   24.20
  -8   3   0  110.39   23.20
   9  -3   0   28.10   12.80
  -9  -3   0   37.20   11.60
  -9  -3   0   11.70    8.80
   9  -3   0   20.20   13.30
   9  -3   0   18.20   11.40
   9  -3   0   40.80   22.20
   9  -3   0   16.40   11.20
   9  -3   0   26.80   11.60
   9   3   0   22.30   12.00
  -9   3   0   14.30   10.10
   9   3   0   14.60    9.70
   9   3   0   26.10    9.30
  -9   3   0   33.60   14.20
  10  -3   0   25.30   14.70
  10  -3   0  -13.00   15.30
  10  -3   0    0.50   12.30
 -10  -3   0   -1.80    8.40
  10  -3   0   -2.20   12.60
  10  -3   0    9.40   11.00
 -10  -3   0   -0.10   12.00
  10  -3   0    7.80   12.30
 -10   3   0    2.10   10.70
  10   3   0   -9.80   10.00
  10   3   0   12.00   12.50
  10   3   0   -3.00   11.90
 -10   3   0   18.60   15.10
  11  -3   0   32.90   17.70
 -11  -3   0   36.90   11.40
  11  -3   0   20.30   14.80
  11  -3   0   30.30   14.60
  11  -3   0   11.90   14.30
 -11  -3   0   36.90   15.10
  11   3   0   26.30   13.10
 -11   3   0   -6.10   13.30
  11   3   0    9.80   12.60
  11   3   0    8.80   16.30
  11   3   0   33.60   14.90
 -12  -3   0   37.40   17.90
  12  -3   0   34.80   16.80
 -12  -3   0   37.70   13.90
  12  -3   0   31.30   17.70
  12  -3   0   26.40   17.90
  12   3   0   48.90   19.10
 -12   3   0   14.30   15.20
  12   3   0   31.40   15.70
  12   3   0   29.10   15.50
  12   3   0   43.90   18.30
  13  -3   0   15.90   18.90
  13  -3   0   16.40   18.50
 -13  -3   0    1.70   20.40
 -13  -3   0   -1.50   14.00
  13  -3   0   15.90   17.60
  13   3   0    3.80   15.60
  13   3   0    8.30   18.80
 -13   3   0   29.60   18.60
  13   3   0    3.70   22.20
  14  -3   0   -2.10   21.80
 -14  -3   0   16.90   23.60
 -14  -3   0    0.50   16.30
  14  -3   0   15.80   20.50
  14  -3   0  -46.80   20.30
 -14   3   0    6.20   19.00
  14   3   0    0.40   18.50
  14   3   0   19.40   25.00
  14   3   0   49.40   21.60
  15  -3   0   34.30   24.50
 -15  -3   0   10.30   43.70
  15  -3   0   72.19   24.30
 -15  -3   0   30.80   22.00
  15  -3   0    6.30   25.20
  15   3   0   18.50   23.70
 -15   3   0   15.10   23.70
  15   3   0   -8.40   22.70
   0  -4   0  347.97   59.89
   0  -4   0  351.86   60.49
   0  -4   0  268.47   60.69
   0   4   0  350.06   59.89
   0   4   0  356.56   60.69
   1  -4   0   22.40    8.30
  -1  -4   0   31.80    8.10
  -1  -4   0    6.90    5.70
  -1  -4   0   22.70    6.00
   1  -4   0   18.30    6.70
  -1   4   0   24.70    7.10
  -1   4   0   17.10    6.40
   1   4   0   19.10    6.60
   1   4   0   16.70    6.80
   1   4   0   26.40    5.80
  -2  -4   0  335.47   64.49
  -2  -4   0  385.06   64.99
   2  -4   0  367.76   64.89
   2  -4   0  359.96   65.29
  -2  -4   0  368.06   64.59
   2   4   0  402.86   64.99
   2   4   0  352.86   64.49
  -2   4   0  352.56   64.89
  -2   4   0  347.27   65.09
  -3  -4   0   30.20    7.60
   3  -4   0   19.30    7.10
  -3  -4   0   18.60    7.00
   3  -4   0   19.00    7.60
   3  -4   0   18.00    5.60
   3  -4   0   23.70    7.50
  -3  -4   0   28.20    6.60
   3   4   0    8.60    6.00
  -3   4   0   26.60    5.50
   3   4   0   15.50    7.50
   3   4   0   33.30    8.10
  -3   4   0   12.50    7.10
  -3   4   0   13.50    6.80
  -4  -4   0  155.08   24.30
  -4  -4   0  131.09   23.80
   4  -4   0  101.39   22.10
   4  -4   0   95.89   23.10
   4  -4   0  119.09   23.90
   4  -4   0  107.49   24.20
  -4  -4   0  127.99   23.20
   4   4   0  129.99   23.00
   4   4   0  144.99   23.90
  -4   4   0  117.29   22.20
   4   4   0  106.29   23.40
  -4   4   0  142.29   24.40
  -4   4   0  111.39   24.20
   4   4   0  116.89   23.90
  -5  -4   0   33.30    9.30
   5  -4   0   25.40   11.90
   5  -4   0   27.40   10.40
  -5  -4   0   29.70   10.10
   5  -4   0   48.80    9.20
  -5  -4   0   46.40   11.40
   5  -4   0   26.60   10.00
   5  -4   0   38.00    9.70
  -5   4   0   31.80   11.50
  -5   4   0   25.00   11.60
   5   4   0   27.70   10.70
   5   4   0   41.90   10.30
  -5   4   0   41.10    9.10
   5   4   0   39.80    9.90
   6  -4   0  245.38   44.00
  -6  -4   0  300.97   44.90
   6  -4   0  204.58   43.70
  -6  -4   0  232.68   43.70
  -6  -4   0  271.47   46.30
   6  -4   0  270.67   45.30
   6  -4   0  236.28   45.10
   6  -4   0  232.88   45.20
  -6   4   0  214.68   45.20
   6   4   0  276.47   46.20
   6   4   0  302.27   46.30
   6   4   0  202.38   44.10
   6   4   0  219.68   44.10
  -6   4   0  236.98   43.90
  -7  -4   0  149.59   24.80
   7  -4   0  102.79   25.40
   7  -4   0   97.49   23.90
   7  -4   0  112.99   24.00
  -7  -4   0  144.39   26.80
   7  -4   0  127.99   25.80
  -7  -4   0  170.28   25.70
   7  -4   0  116.99   25.00
   7   4   0  158.88   27.30
  -7   4   0   88.69   23.60
   7   4   0  155.38   24.60
   7   4   0  120.09   26.00
  -7   4   0  155.18   26.20
   7   4   0  101.29   24.20
  -7   4   0   90.49   24.50
   8  -4   0  117.49   33.40
   8  -4   0  140.89   29.20
   8  -4   0  165.48   29.20
  -8  -4   0  130.29   30.10
   8  -4   0  120.39   29.60
  -8  -4   0  128.59   28.40
  -8  -4   0  144.59   28.30
   8  -4   0  132.69   28.90
   8  -4   0  161.08   29.90
   8   4   0  155.18   28.70
   8   4   0  201.28   32.10
  -8   4   0  133.79   29.00
   8   4   0  146.09   30.60
   8   4   0  152.38   28.00
  -8   4   0  148.09   28.70
  -8   4   0  129.39   29.80
   9  -4   0   94.49   17.00
   9  -4   0   98.39   18.40
   9  -4   0   44.60   17.70
   9  -4   0   45.00   17.00
   9  -4   0   65.19   16.30
  -9  -4   0   33.70   13.30
   9  -4   0   46.40   15.50
  -9  -4   0   83.39   16.40
   9   4   0   51.39   14.10
   9   4   0   24.40   15.40
  -9   4   0   44.80   15.20
   9   4   0   48.00   16.40
  -9   4   0   64.59   17.80
  10  -4   0  118.39   28.20
  10  -4   0  133.39   30.80
  10  -4   0  103.49   28.30
 -10  -4   0  121.69   28.70
  10  -4   0  109.29   28.90
  10  -4   0  138.79   30.60
 -10  -4   0  149.09   27.60
  10   4   0  138.79   29.50
  10   4   0  136.99   27.70
 -10   4   0  101.39   28.20
  10   4   0  174.08   28.20
 -10   4   0  201.08   32.30
  11  -4   0   21.70   13.70
  11  -4   0   10.40   14.80
  11  -4   0   10.00   14.50
 -11  -4   0   37.40   15.70
 -11  -4   0  -12.40   11.10
  11   4   0    7.40   15.10
 -11   4   0   -0.30   13.90
 -11   4   0   -9.70   17.10
  11   4   0   -6.80   12.30
  11   4   0   10.40   12.00
  12  -4   0   67.79   22.90
 -12  -4   0   75.19   23.50
  12  -4   0   60.99   21.50
  12  -4   0   80.29   23.70
 -12  -4   0   61.89   18.50
  12   4   0   75.09   20.00
  12   4   0   58.49   19.70
  12   4   0   98.29   22.70
 -12   4   0   61.29   24.00
  13  -4   0   38.20   19.80
  13  -4   0    8.10   23.60
  13  -4   0   22.70   20.10
 -13  -4   0   20.30   15.10
  13   4   0   34.60   17.30
 -13   4   0   10.80   19.00
  13   4   0   -8.20   17.70
  14  -4   0  -19.30   23.40
 -14  -4   0    0.10   16.20
 -14  -4   0  -31.20   25.40
  14  -4   0   -9.70   21.40
  14  -4   0   28.80   23.50
  14   4   0  -11.10   21.00
  14   4   0   19.00   25.70
 -14   4   0   11.00   20.30
  14   4   0   10.60   19.20
  15  -4   0   -5.20   27.50
 -15  -4   0   79.49   28.70
  15  -4   0    6.00   24.80
  15  -4   0   41.50   27.30
  15   4   0   17.90   22.70
  15   4   0   33.10   24.90
   0  -5   0    4.40    4.00
   0  -5   0   -1.30    5.10
   0  -5   0   -4.90    7.10
   0   5   0   -0.70    3.70
   0   5   0    7.40    6.30
   0   5   0   12.40    7.00
  -1  -5   0 1535.75  278.77
   1  -5   0 1429.36  278.77
  -1  -5   0 1712.33  279.17
   1  -5   0 1632.24  279.17
  -1   5   0 1517.45  277.97
   1   5   0 1618.54  279.07
  -1   5   0 1539.95  279.77
   1   5   0 1698.33  278.37
  -1   5   0 1547.65  278.97
   1   5   0 1643.44  278.77
   2  -5   0  360.16   63.79
   2  -5   0  362.86   64.69
  -2  -5   0  394.36   63.79
  -2  -5   0  377.36   64.19
  -2  -5   0  377.66   63.49
  -2   5   0  329.87   64.09
  -2   5   0  242.18   63.59
   2   5   0  359.36   63.69
   2   5   0  390.96   63.49
  -3  -5   0  185.18   23.00
  -3  -5   0  107.69   22.50
   3  -5   0  105.39   22.10
  -3  -5   0  102.19   21.70
   3  -5   0  112.29   20.20
   3  -5   0   92.89   22.90
   3  -5   0  105.89   22.10
  -3   5   0  103.19   20.10
   3   5   0   60.79   20.90
  -3   5   0  150.88   23.60
   3   5   0   97.09   21.70
  -3   5   0  132.09   22.90
   3   5   0  117.59   21.60
   4  -5   0  127.59   22.90
  -4  -5   0  166.38   23.50
   4  -5   0  100.59   20.40
  -4  -5   0  130.59   22.90
  -4  -5   0  127.99   21.90
   4  -5   0   91.49   22.60
   4  -5   0  104.79   22.30
   4   5   0  102.49   22.20
  -4   5   0  101.29   22.30
   4   5   0  139.69   23.00
   4   5   0  112.69   21.50
   4   5   0  105.69   22.20
  -4   5   0   82.19   20.00
  -4   5   0   97.09   22.20
   5  -5   0  800.72  140.79
  -5  -5   0  871.81  141.79
   5  -5   0  850.51  142.19
   5  -5   0  752.12  141.69
   5  -5   0  755.22  141.79
  -5  -5   0  874.81  142.09
   5  -5   0  759.32  140.79
  -5  -5   0  873.61  141.69
  -5   5   0  710.13  141.89
   5   5   0  858.81  141.39
  -5   5   0  933.81  142.59
   5   5   0  646.94  141.49
   5   5   0  884.11  141.89
   5   5   0  777.02  141.49
  -5   5   0  742.63  140.69
  -6  -5   0  253.17   44.90
   6  -5   0  223.68   44.50
   6  -5   0  187.88   44.40
  -6  -5   0  237.38   43.80
  -6  -5   0  272.07   45.80
   6  -5   0  217.68   43.30
   6  -5   0  209.18   42.90
  -6   5   0  272.47   46.10
   6   5   0  343.67   45.20
  -6   5   0  212.78   43.10
   6   5   0  250.17   44.50
  -6   5   0  204.08   44.90
   6   5   0  244.68   45.40
   6   5   0  237.28   43.30
   7  -5   0 1028.60  180.68
   7  -5   0 1005.90  180.58
   7  -5   0  937.11  181.28
   7  -5   0 1059.99  181.28
  -7  -5   0 1076.99  180.78
   7  -5   0  960.50  181.68
  -7  -5   0 1147.69  181.28
   7   5   0 1097.99  180.68
  -7   5   0  959.10  181.58
   7   5   0  928.61  181.38
  -7   5   0 1025.50  180.48
  -8  -5   0   -8.40   12.20
   8  -5   0   13.60   14.70
   8  -5   0   -3.80   11.10
  -8  -5   0    8.00    9.20
   8  -5   0   17.70   11.30
   8  -5   0   18.40    9.20
   8  -5   0   26.90   13.80
  -8   5   0   -6.80    9.40
   8   5   0   -3.30    9.70
   8   5   0    7.20    9.20
  -8   5   0   21.20   13.80
   8   5   0    1.20   11.30
   9  -5   0  113.59   22.00
   9  -5   0  123.29   24.40
  -9  -5   0   75.99   20.60
   9  -5   0   91.69   22.70
   9  -5   0   89.39   22.40
  -9  -5   0   93.59   23.60
  -9   5   0   52.19   22.30
   9   5   0   81.39   23.20
   9   5   0   94.89   21.60
   9   5   0  126.69   21.80
 -10  -5   0   86.19   21.00
 -10  -5   0   70.69   17.90
  10  -5   0   97.99   22.60
  10  -5   0   58.69   19.60
  10  -5   0   20.00   17.90
  10  -5   0   81.59   21.30
 -10   5   0   51.69   21.10
  10   5   0   89.29   18.60
  10   5   0   56.89   20.40
  10   5   0   67.89   18.40
  11  -5   0  108.29   27.40
  11  -5   0  115.49   27.00
 -11  -5   0  102.99   27.00
  11  -5   0  115.19   25.80
 -11  -5   0   77.69   22.90
 -11   5   0  104.39   29.00
  11   5   0   97.99   27.20
  11   5   0  120.09   25.70
  11   5   0  107.99   24.60
 -12  -5   0  151.08   34.50
  12  -5   0  121.19   30.20
  12  -5   0  150.78   31.00
 -12  -5   0  146.19   27.90
  12  -5   0  115.49   31.50
  12   5   0   85.19   28.80
  12   5   0  103.89   28.40
 -12   5   0  126.79   36.00
 -13  -5   0   77.59   27.00
  13  -5   0   17.10   21.60
 -13  -5   0   16.10   17.30
  13  -5   0   50.69   22.80
  13  -5   0   15.40   23.10
  13   5   0   71.49   21.10
  13   5   0   85.49   24.30
 -13   5   0   -1.30   24.80
  14  -5   0   12.40   30.20
  14  -5   0  117.49   29.00
  14  -5   0   75.09   29.60
 -14  -5   0   94.89   24.10
 -14  -5   0   49.70   33.50
  14   5   0   98.69   26.30
  14   5   0   82.29   29.80
   0  -6   0 5229.58  796.72
   0  -6   0 4516.95  796.02
   0  -6   0 4479.35  795.22
   0   6   0 3949.30  795.12
   0   6   0 4675.83  796.02
   0   6   0 4575.84  796.32
   1  -6   0  132.19   27.90
   1  -6   0  137.79   28.90
   1  -6   0  108.19   25.60
  -1  -6   0  142.89   27.70
  -1  -6   0  172.38   26.60
  -1  -6   0  117.19   28.30
   1   6   0  163.68   26.50
  -1   6   0  132.29   28.20
  -1   6   0  164.78   26.10
  -1   6   0  123.79   27.90
   1   6   0  106.89   27.40
   1   6   0  175.88   29.00
  -2  -6   0 2519.15  400.46
  -2  -6   0 2497.55  399.66
  -2  -6   0 1981.10  399.76
   2  -6   0 2407.06  400.56
   2  -6   0 2287.87  400.16
  -2   6   0 1879.11  400.06
   2   6   0 2113.09  399.46
   2   6   0 2437.06  400.36
  -2   6   0 2445.66  400.26
   3  -6   0  465.25   82.89
  -3  -6   0  515.85   82.79
  -3  -6   0  462.75   83.19
   3   6   0  600.84   83.19
   3   6   0  331.97   82.19
  -3   6   0  457.75   83.39
  -4  -6   0  347.47   58.09
   4  -6   0  378.96   60.69
   4  -6   0  302.77   59.29
  -4  -6   0  291.37   58.69
  -4  -6   0  317.57   58.29
   4  -6   0  298.47   56.89
   4  -6   0  335.47   58.99
   4   6   0  324.07   58.09
  -4   6   0  313.17   58.69
   4   6   0  290.87   58.29
  -4   6   0  364.36   59.59
   4   6   0  325.17   58.29
   4   6   0  306.87   59.09
   5  -6   0  521.75   90.69
   5  -6   0  523.75   92.99
  -5  -6   0  558.24   91.49
   5  -6   0  517.95   92.49
   5  -6   0  482.45   91.79
  -5  -6   0  526.35   92.19
  -5  -6   0  609.54   92.39
   5  -6   0  556.04   90.49
   5   6   0  533.55   91.59
  -5   6   0  497.55   90.49
   5   6   0  471.35   91.59
   5   6   0  394.36   91.29
  -5   6   0  453.75   92.89
   5   6   0  508.05   91.89
  -5   6   0  498.05   92.49
  -6  -6   0   -1.80    8.30
  -6  -6   0   21.30   12.40
   6  -6   0   16.50   12.00
  -6  -6   0    2.20   11.90
   6  -6   0   24.50    8.70
   6  -6   0    4.70   10.00
   6  -6   0    5.20    7.30
   6  -6   0   -2.50   14.10
   6   6   0   22.20   12.60
   6   6   0    7.00    8.80
   6   6   0   23.90   11.40
  -6   6   0    8.20    8.00
  -6   6   0    6.00   13.90
  -6   6   0   20.10   12.70
   6   6   0    8.20    9.90
   7  -6   0   58.49   15.60
  -7  -6   0  113.19   19.10
  -7  -6   0   38.60   14.40
   7  -6   0   47.90   13.90
  -7  -6   0   41.40   17.90
   7  -6   0   50.19   16.50
  -7   6   0   53.29   14.50
   7   6   0   58.39   16.00
  -7   6   0   32.00   16.90
   7   6   0   78.49   17.10
   7   6   0  112.39   20.70
   7   6   0   69.19   15.50
   8  -6   0  662.13  106.19
  -8  -6   0  702.33  105.99
   8  -6   0  584.34  104.59
   8   6   0  598.34  104.89
   8   6   0  559.14  104.79
  -8   6   0  477.45  105.79
   8   6   0  594.24  106.29
  -8   6   0  491.55  107.19
   9  -6   0   46.80   14.40
   9  -6   0   26.00   16.70
  -9  -6   0   69.89   19.80
   9  -6   0    9.60   17.50
  -9  -6   0   36.40   13.50
   9  -6   0   35.40   16.80
   9   6   0   43.10   14.70
   9   6   0   43.20   16.80
  -9   6   0   40.80   17.90
   9   6   0   40.30   15.90
  10  -6   0  503.25   98.19
 -10  -6   0  498.05   96.49
  10  -6   0  511.55   97.39
 -10  -6   0  583.24   99.89
  10  -6   0  535.85   98.29
  10   6   0  631.74   97.59
  10   6   0  587.84   97.49
 -10   6   0  430.46  100.29
  10   6   0  512.55   99.79
  11  -6   0  128.29   28.20
  11  -6   0  154.58   29.60
 -11  -6   0  109.69   28.60
  11  -6   0  110.49   27.20
  11  -6   0   58.79   24.80
 -11  -6   0   84.79   23.20
  11   6   0  110.29   24.70
 -11   6   0   83.89   28.60
  11   6   0   68.99   26.00
  12  -6   0  211.38   41.00
  12  -6   0  184.08   37.40
 -12  -6   0  158.68   35.70
  12  -6   0  150.48   38.20
 -12  -6   0  188.78   40.70
  12   6   0  196.28   39.80
  12   6   0  179.28   36.90
 -12   6   0   94.29   39.60
  13  -6   0   72.99   30.90
 -13  -6   0  106.69   24.50
 -13  -6   0   42.90   31.10
  13  -6   0   89.79   27.70
  13  -6   0   84.19   28.50
  13   6   0   39.10   25.30
  13   6   0   69.79   28.80
 -13   6   0  117.09   32.90
  14  -6   0   42.50   30.40
  14  -6   0   -2.20   27.70
 -14  -6   0   78.19   23.10
  14  -6   0   33.70   27.10
  14   6   0  117.69   25.30
 -14   6   0   61.09   34.50
  14   6   0   -7.60   26.50
   0  -7   0   -3.30    8.20
   0  -7   0  -13.90   11.50
   0  -7   0   -5.80    6.10
   0   7   0    2.40    9.50
   0   7   0   -0.40    5.60
   0   7   0    1.90    9.80
  -1  -7   0  353.76   63.39
  -1  -7   0  319.37   64.39
  -1  -7   0  380.96   66.79
   1  -7   0  296.67   64.29
   1  -7   0  387.66   66.29
  -1   7   0  358.16   65.09
  -1   7   0  323.37   64.69
   1   7   0  346.47   63.29
   1   7   0  475.45   65.39
   1   7   0  356.36   64.89
  -2  -7   0   17.70    9.40
   2  -7   0   17.70    9.80
  -2  -7   0    9.60   13.00
   2  -7   0   18.40   13.90
  -2  -7   0   21.50   10.10
  -2   7   0   16.50   12.40
   2   7   0   39.80   11.60
   2   7   0   36.00   12.20
   2   7   0   54.29    9.70
  -2   7   0    7.90   10.90
  -3  -7   0  145.19   26.80
  -3  -7   0  140.89   26.50
   3  -7   0  133.39   27.20
   3  -7   0  161.08   29.00
   3  -7   0  136.99   28.70
  -3  -7   0  167.98   30.10
  -3   7   0  102.69   27.40
  -3   7   0  112.69   27.90
   3   7   0  121.79   27.10
   3   7   0   99.19   26.60
  -4  -7   0  258.47   46.10
  -4  -7   0  273.17   43.80
  -4  -7   0  251.17   43.50
   4  -7   0  204.88   43.50
   4   7   0  290.47   44.30
   4   7   0  228.78   43.40
  -4   7   0  181.68   43.40
   4   7   0  292.87   44.00
   4   7   0  122.79   42.30
   5  -7   0  -11.60   10.70
  -5  -7   0    0.50   11.50
  -5  -7   0    2.00    9.20
  -5  -7   0  -15.40   13.20
   5   7   0   20.80   10.20
   5   7   0   -2.90    9.30
   5   7   0  -10.80   11.40
   5   7   0    0.40    9.80
  -5   7   0    4.40   12.30
  -5   7   0    5.10    6.70
   6  -7   0  280.37   54.49
  -6  -7   0  336.17   53.59
   6  -7   0  264.57   51.49
  -6  -7   0  346.87   55.19
  -6  -7   0  188.48   53.69
   6  -7   0  252.07   53.79
   6   7   0  301.37   54.79
   6   7   0  334.57   54.99
  -6   7   0  269.87   55.09
   6   7   0  313.17   54.49
   6   7   0  313.37   53.09
  -6   7   0  265.17   51.39
   7  -7   0   35.70   13.20
   7  -7   0   48.90   14.10
  -7  -7   0   92.59   20.00
   7  -7   0   34.70   16.10
  -7  -7   0   78.29   16.00
  -7   7   0   36.90   13.40
   7   7   0   73.19   17.60
  -7   7   0   45.80   19.40
   7   7   0   56.39   16.00
   7   7   0   65.89   17.20
   8  -7   0   10.40   12.10
  -8  -7   0    0.90   18.40
  -8  -7   0   11.60   11.30
   8  -7   0  -11.30   14.40
   8  -7   0   19.10   10.50
  -8   7   0   -7.20   19.10
   8   7   0   27.30   13.70
   8   7   0    0.90   12.20
   8   7   0   -2.70   12.60
  -9  -7   0  126.89   27.70
   9  -7   0   63.79   22.10
   9  -7   0  113.49   22.60
  -9  -7   0   80.59   21.20
   9  -7   0   56.39   20.20
   9   7   0   96.89   23.90
   9   7   0  107.39   22.20
  -9   7   0   53.89   23.90
  10  -7   0   29.40   15.30
 -10  -7   0   17.90   23.80
  10  -7   0   22.80   21.10
  10  -7   0   24.40   17.40
 -10  -7   0    7.10   13.50
  10   7   0   12.40   17.60
  10   7   0   10.30   15.20
 -10   7   0   11.00   19.90
 -11  -7   0  246.38   48.40
  11  -7   0  133.29   42.60
  11  -7   0  141.09   38.70
 -11  -7   0  179.88   39.40
  11  -7   0  259.87   42.90
  11  -7   0  169.38   41.90
  11   7   0  263.57   40.60
 -11   7   0  173.38   44.00
  11   7   0  204.78   42.10
  12  -7   0  -20.20   23.60
 -12  -7   0    4.80   18.10
  12  -7   0   24.10   21.70
  12  -7   0   21.60   19.70
  12   7   0    0.70   21.00
 -12   7   0    7.20   28.10
  12   7   0    3.20   18.80
 -13  -7   0   17.80   19.70
  13  -7   0    6.10   27.30
  13  -7   0   23.70   24.50
  13   7   0   18.50   26.80
 -13   7   0   28.20   31.30
  13   7   0   28.00   21.80
   0  -8   0   55.99   13.10
   0  -8   0   48.10   15.20
   0   8   0   60.09   12.80
   0   8   0   43.00   15.50
   1  -8   0    9.80   10.30
  -1  -8   0    7.10   10.10
  -1  -8   0    9.80    8.30
   1   8   0    6.60   10.40
  -1   8   0   -3.90    9.70
   1   8   0   -4.70    7.50
  -2  -8   0   25.10   16.70
  -2  -8   0   16.40    9.80
  -2  -8   0   25.90   11.20
   2  -8   0   22.00   11.50
  -2   8   0   21.90   11.50
   2   8   0   19.30   14.20
   2   8   0   12.40    8.60
   2   8   0   24.80   12.20
  -3  -8   0   -0.10   13.80
  -3  -8   0   13.50   10.10
  -3  -8   0   15.30   10.30
   3  -8   0   17.60   11.20
   3   8   0   10.10   12.60
   3   8   0    7.80   10.50
   3   8   0   -7.20    8.50
   3   8   0    4.90   10.70
  -3   8   0   -1.70   11.20
  -4  -8   0    8.90   15.80
  -4  -8   0    2.90   11.60
   4  -8   0    3.10   11.70
  -4  -8   0    3.20   10.30
   4   8   0   20.30   11.60
   4   8   0   18.00   13.70
  -4   8   0    2.80   12.40
   4   8   0   24.80   10.60
   4   8   0    3.40   12.10
  -5  -8   0   94.19   23.90
  -5  -8   0   81.19   20.70
   5  -8   0   46.60   18.80
  -5  -8   0   80.39   18.10
   5   8   0   69.39   19.70
  -5   8   0   63.29   19.80
   5   8   0   69.49   18.90
   5   8   0   97.79   22.00
  -6  -8   0   34.60   15.90
  -6  -8   0   42.30   25.10
  -6  -8   0   -6.20   10.40
   6  -8   0   21.70   13.00
   6   8   0   14.10   16.50
  -6   8   0  -15.50   15.10
   6   8   0   13.20   12.90
   6   8   0   32.20   12.70
  -7  -8   0   36.30   13.00
   7  -8   0   21.10   16.30
  -7   8   0   22.30   18.20
   7   8   0   25.90   14.50
   7   8   0   13.80   14.30
   8  -8   0   59.99   16.70
  -8  -8   0   58.39   18.20
   8  -8   0   73.59   21.70
   8  -8   0   71.29   17.70
  -8   8   0   44.20   21.80
   8   8   0   50.79   18.60
   8   8   0   78.09   22.70
  -9  -8   0   62.69   20.10
   9  -8   0  108.99   24.10
   9  -8   0   48.70   20.10
   9  -8   0   90.09   21.60
   9   8   0   37.30   22.00
  -9   8   0   82.39   26.00
   9   8   0   90.09   22.00
  10  -8   0  -16.80   19.10
  10  -8   0   17.30   19.80
  10  -8   0   -7.30   25.10
 -10  -8   0    6.90   16.00
  10  -8   0    8.10   15.30
  10   8   0   -0.60   17.70
 -10   8   0   30.60   23.50
  10   8   0    3.70   18.30
  11  -8   0   13.80   19.20
  11  -8   0   30.80   25.80
  11  -8   0   55.29   23.90
  11  -8   0   58.19   24.20
  11   8   0   11.10   20.90
 -11   8   0   48.70   27.50
  11   8   0   42.90   22.80
  12  -8   0   13.00   27.90
 -12  -8   0   11.60   19.70
  12  -8   0    6.70   24.60
  12  -8   0  -17.00   20.40
  12   8   0   13.40   22.40
  12   8   0  -17.50   21.10
 -12   8   0    4.40   32.40
   0  -9   0    8.80   12.00
   0   9   0   -1.50   12.30
   0   9   0    5.80    9.00
  -1  -9   0   89.99   18.00
   1  -9   0   98.29   21.80
  -1  -9   0   72.79   19.90
   1   9   0   90.29   18.20
  -1   9   0   60.19   21.30
   1   9   0   67.39   20.60
  -2  -9   0  142.89   30.60
  -2  -9   0  123.69   28.30
   2   9   0  203.08   30.20
   2   9   0  163.08   32.10
   2   9   0  115.49   27.90
   3  -9   0   67.29   22.50
  -3  -9   0  104.79   22.90
  -3  -9   0  101.79   23.30
   3   9   0  151.98   23.90
  -3   9   0   46.80   23.90
   3   9   0   86.89   24.30
   3   9   0  111.09   21.30
   4  -9   0   -8.50   12.80
  -4  -9   0   11.90   12.40
  -4  -9   0   20.00   18.20
   4   9   0    0.70   15.00
  -4   9   0  -18.90   13.20
   4   9   0   16.00   12.50
   4   9   0    4.80   10.80
  -5  -9   0  103.29   19.60
   5  -9   0   10.80   17.70
  -5  -9   0   26.90   15.90
  -5   9   0   41.30   19.90
   5   9   0   49.50   19.90
   5   9   0   51.89   17.40
   5   9   0   96.19   19.90
   6  -9   0   29.20   15.60
  -6  -9   0   25.10   13.40
  -6   9   0   -9.20   15.80
   6   9   0   13.10   13.30
   6   9   0    4.90   14.10
   7  -9   0  -10.70   15.70
  -7  -9   0    0.60   13.30
   7   9   0   -9.70   14.50
  -7   9   0  -12.70   18.60
   7   9   0  -17.20   14.70
   8  -9   0   -4.60   17.50
   8   9   0   -8.30   16.00
   8   9   0  -16.40   16.10
  -8   9   0  -14.00   20.30
   9  -9   0   10.00   20.10
  -9  -9   0    2.20   17.00
  -9   9   0   53.19   23.70
   9   9   0   10.90   19.60
   9   9   0   22.30   18.50
 -10  -9   0    5.00   19.30
  10  -9   0   38.00   16.60
  10  -9   0   -3.10   20.10
  10  -9   0   -6.60   22.60
  10  -9   0  -11.70   28.90
 -10   9   0  -32.80   25.70
  10   9   0   22.20   19.80
  11  -9   0   33.50   28.20
  11  -9   0  -13.90   29.30
  11  -9   0   -4.40   19.20
 -11  -9   0   33.20   21.10
  11   9   0    5.20   22.40
  11   9   0   38.60   23.60
 -11   9   0   -0.80   31.10
   0 -10   0  473.25   94.29
   0  10   0  544.55   94.19
  -1 -10   0   24.20   13.80
   1 -10   0   31.60   16.30
  -1 -10   0   28.50   12.40
   1  10   0   19.70   12.50
  -1  10   0   51.59   17.00
   1  10   0   29.10   13.40
   1  10   0   37.10   17.30
   2 -10   0  178.08   46.90
  -2 -10   0  174.48   45.10
  -2 -10   0  329.47   49.60
   2  10   0  364.46   46.90
   2  10   0  253.77   48.70
   2  10   0  222.18   48.30
  -2  10   0  213.18   47.70
  -3 -10   0   22.50   15.00
   3 -10   0   41.30   16.80
  -3 -10   0   28.90   16.10
  -3  10   0   26.60   18.80
   3  10   0   39.20   17.30
   3  10   0   34.40   16.60
   3  10   0   49.20   14.60
   4 -10   0   75.49   23.60
  -4 -10   0   80.79   23.80
  -4 -10   0  102.79   23.30
   4  10   0   68.99   21.40
   4  10   0  129.89   25.50
  -4  10   0  107.99   25.70
   4  10   0   79.09   23.50
  -5 -10   0  146.79   28.90
  -5 -10   0  115.39   25.60
   5 -10   0   45.80   25.10
   5  10   0  101.49   26.50
  -5  10   0  109.99   28.80
   5  10   0  128.99   29.00
   5  10   0   86.69   24.10
   6 -10   0   -7.10   17.10
  -6 -10   0    3.90   15.40
   6  10   0   13.60   14.60
  -6  10   0   21.00   20.70
   6  10   0    9.70   16.70
   7 -10   0   51.89   24.10
  -7 -10   0   38.10   20.30
   7  10   0  146.99   26.20
  -7  10   0   54.49   25.70
   8 -10   0   27.90   23.00
  -8 -10   0   67.69   20.30
  -8  10   0   60.59   27.10
   8  10   0   51.89   21.70
   8  10   0   39.00   22.00
  -9 -10   0   20.00   19.60
  -9  10   0   26.20   26.20
   9  10   0   21.10   20.40
   9  10   0  -13.40   20.40
  10 -10   0   55.59   27.20
 -10 -10   0   14.10   21.90
  10  10   0   30.70   24.00
 -10  10   0   20.50   29.10
  10  10   0    5.00   22.40
   0 -11   0   -6.10   15.40
   0  11   0   -3.50   17.50
  -1 -11   0  552.44  114.39
   1 -11   0  558.74  114.39
   1  11   0  757.12  115.49
  -1  11   0  656.83  115.19
  -2 -11   0   24.10   17.00
   2 -11   0   56.29   19.30
  -2 -11   0   18.30   15.20
   2  11   0   47.10   15.70
  -2  11   0   17.80   17.90
   2  11   0   48.90   18.30
   2  11   0   25.30   20.20
   3 -11   0   71.49   22.50
  -3 -11   0  130.19   26.50
  -3 -11   0  108.09   22.80
   3  11   0   91.39   24.10
  -3  11   0   27.60   22.70
   3  11   0  129.99   25.90
   3  11   0   27.50   19.80
  -4 -11   0  180.28   37.90
   4 -11   0  165.48   37.20
  -4 -11   0  202.18   37.60
   4  11   0  194.18   39.60
   4  11   0  163.68   35.40
   4  11   0  128.69   37.70
  -4  11   0  168.98   40.40
   5 -11   0   30.90   19.60
  -5 -11   0   16.70   17.70
   5  11   0   10.00   19.80
   5  11   0    5.10   14.80
  -5  11   0   64.09   22.70
  -6 -11   0  134.69   28.80
   6 -11   0  131.39   29.80
   6  11   0  109.79   29.90
  -6  11   0   80.89   31.70
   6  11   0   76.99   26.00
  -7 -11   0    5.00   18.60
   7 -11   0   73.99   25.00
   7  11   0   17.80   22.80
  -7  11   0  -28.80   42.90
   7  11   0   36.50   20.10
   8 -11   0   68.19   28.80
  -8 -11   0   59.99   23.50
   8  11   0   47.60   26.30
   8  11   0   58.69   24.20
  -8  11   0   58.29   30.60
   0 -12   0  304.77   66.89
   0  12   0  394.76   68.59
   1 -12   0    3.10   19.70
  -1 -12   0   49.70   21.10
   1  12   0   25.30   21.10
  -1  12   0   41.80   22.40
  -2 -12   0  283.87   48.30
   2 -12   0  379.06   53.99
  -2 -12   0  254.67   51.39
   2  12   0  229.08   48.00
   2  12   0  242.28   49.10
   2  12   0  151.58   50.89
  -2  12   0  243.78   53.59
  -3 -12   0  101.19   30.10
   3  12   0   91.09   27.40
   3  12   0   74.09   43.50
   3  12   0  187.28   32.50
   4 -12   0   80.39   28.50
  -4 -12   0   84.99   26.80
  -4  12   0   57.39   30.70
   4  12   0   93.39   25.70
   4  12   0  141.39   33.20
   4  12   0  112.19   30.00
  -5 -12   0  164.18   32.20
   5 -12   0   68.39   31.40
   5  12   0  127.69   28.80
  -5  12   0   99.69   33.40
   5  12   0   76.49   32.10
  -6 -12   0   31.90   21.60
   6 -12   0   46.10   24.90
   6  12   0   27.80   20.30
  -6  12   0   22.40   29.70
   6  12   0   28.70   24.80
  16   0  -1   29.20   28.10
  16   0  -1    5.40   23.70
  16   0  -1   12.80   25.00
 -16   0   1   -6.00   22.40
  15   0  -1   -4.10   24.40
  15   0  -1  -15.30   22.80
  15   0  -1   30.50   22.00
 -15   0   1  -11.80   18.20
  14   0  -1   -3.80   18.30
  14   0  -1   -8.50   18.30
  14   0  -1   -5.10   20.30
 -14   0   1   29.40   16.30
  13   0  -1   20.80   18.20
  13   0  -1   16.70   15.90
  13   0  -1   12.10   16.90
  13   0  -1   30.60   15.40
 -13   0   1   -1.60   13.80
  13   0  -1    2.20   21.00
  12   0  -1    5.80   13.40
 -12   0   1    2.60   12.10
  12   0  -1   18.90   12.60
  12   0  -1    1.20   14.90
  12   0  -1   19.40   19.50
 -11   0   1  -12.50    9.30
  11   0  -1    6.10   10.60
  11   0  -1   -2.20   12.70
  11   0  -1    0.60   10.70
  11   0  -1   15.60   14.10
  10   0  -1   25.50   12.10
 -10   0   1   -0.90    8.20
  10   0  -1    7.70   12.40
  10   0  -1   -2.00    9.30
 -10   0   1   19.00   11.80
  10   0  -1    9.70    9.30
   9   0  -1   -0.20    7.90
  -9   0   1   -3.30    9.50
   9   0  -1   -2.20   10.00
   9   0  -1  -15.20   11.30
   9   0  -1   -5.50    8.70
   9   0  -1  -10.90    7.10
  -9   0   1   -8.10    6.50
  -8   0   1   -8.50    7.40
   8   0  -1    1.90    7.00
  -8   0   1   -8.10    5.20
   8   0  -1   -4.80    6.30
   8   0  -1   -3.30    8.70
   8   0  -1    0.20    7.60
   8   0  -1    8.10    8.30
  -8   0   1   -9.00    7.50
   7   0  -1   -4.50    6.00
  -7   0   1    3.80    6.50
  -7   0   1   -8.10    6.10
   7   0  -1   -2.50    6.70
   7   0  -1   -2.30    4.80
  -7   0   1   -2.20    5.00
   7   0  -1    0.90    7.00
   7   0  -1   -5.50    6.50
  -6   0   1    6.00    4.90
  -6   0   1   -3.10    3.90
   6   0  -1   -2.40    5.00
   6   0  -1    2.40    4.20
   6   0  -1    3.40    5.90
   6   0  -1    8.50    6.40
  -6   0   1   -0.50    5.40
   6   0  -1   -6.20    5.50
   5   0  -1    6.20    5.10
   5   0  -1    1.90    3.30
  -5   0   1    2.80    4.30
  -5   0   1    0.50    4.00
  -5   0   1    1.50    3.40
   5   0  -1    1.80    4.00
   5   0  -1    3.50    5.00
   5   0  -1    3.20    4.30
   4   0  -1   -3.60    3.00
   4   0  -1   -3.00    2.30
  -4   0   1    1.90    4.00
   4   0  -1    0.40    3.40
   4   0  -1   -0.80    3.50
  -4   0   1   -1.40    2.50
  -4   0   1    0.40    3.50
   4   0  -1    4.50    4.10
  -3   0   1   -3.30    2.70
  -3   0   1    2.00    2.70
   3   0  -1    1.60    2.60
   3   0  -1    0.40    3.00
   3   0  -1    2.00    3.00
  -3   0   1   -0.30    2.10
   3   0  -1    6.70    2.10
  -2   0   1   -0.60    1.80
   2   0  -1    4.60    2.00
   2   0  -1    3.50    1.30
   2   0  -1    0.40    1.90
  -2   0   1    0.60    1.80
  -1   0  -1    1.70    1.20
  -1   0  -1   -1.30    1.20
   1   0   1    0.70    1.20
   1   0   1   -0.80    1.20
   2   0   1    2.10    1.40
  -2   0  -1   -0.60    2.00
   2   0   1   -0.30    2.20
  -2   0  -1    0.80    1.70
   2   0   1    4.50    2.00
  -3   0  -1    2.70    2.60
   3   0   1   -1.70    3.00
   3   0   1    3.00    3.30
   3   0   1    1.10    2.40
   3   0   1    5.60    2.40
  -3   0  -1   -0.10    3.10
  -3   0  -1   -2.10    2.40
   3   0   1    1.20    2.50
   4   0   1   -2.60    3.50
  -4   0  -1    2.20    3.20
   4   0   1   -2.70    2.80
   4   0   1    9.00    3.10
  -4   0  -1    1.70    3.00
   4   0   1   -2.40    2.90
   5   0   1   -5.10    4.40
   5   0   1   -7.60    4.90
   5   0   1    5.20    3.70
   5   0   1    1.20    4.10
  -5   0  -1   -3.40    4.00
  -5   0  -1    7.70    4.30
  -5   0  -1   -4.20    5.20
   5   0   1    2.80    4.20
  -6   0  -1    3.00    4.70
   6   0   1    2.70    6.40
   6   0   1   -0.40    4.10
   6   0   1    4.60    5.90
   6   0   1   -0.30    5.00
  -6   0  -1   -6.90    6.40
  -6   0  -1   -4.40    5.10
   6   0   1   11.00    5.20
   7   0   1   -2.00    5.30
   7   0   1   -0.20    6.50
   7   0   1   -1.10    7.00
  -7   0  -1  -10.00    7.60
  -7   0  -1   -1.40    5.20
   7   0   1   -7.30    8.20
   8   0   1    4.40    6.40
   8   0   1   11.10    7.80
  -8   0  -1  -11.00    8.90
   8   0   1    2.50    9.80
   8   0   1    2.40    7.90
  -8   0  -1    0.30    6.10
   8   0   1    1.40    7.20
   9   0   1   -2.90    8.70
   9   0   1   10.00   12.30
  -9   0  -1   -7.80    7.50
  -9   0  -1    0.10   11.50
   9   0   1   -6.70    9.10
   9   0   1   -0.40    7.70
   9   0   1   11.40    9.30
  10   0   1   -3.50   12.20
  10   0   1   -1.60   12.00
 -10   0  -1    3.60    9.40
  10   0   1    0.70   11.20
  10   0   1  -11.60    9.10
  11   0   1  -10.20   12.10
  11   0   1    0.20   10.90
  11   0   1   18.40   13.20
 -11   0  -1    4.60   10.30
  11   0   1  -16.70   12.90
  12   0   1   -1.90   13.20
 -12   0  -1   19.40   12.90
  12   0   1   -2.10   15.40
  12   0   1    2.10   14.70
  13   0   1   10.50   14.90
  13   0   1   17.20   18.40
  13   0   1  -21.60   19.10
 -13   0  -1  -17.20   13.60
  14   0   1   -1.10   20.70
 -14   0  -1  -15.80   29.00
  14   0   1  -11.60   19.30
  14   0   1  -15.40   21.60
  15   0   1   -6.00   23.50
  15   0   1   18.30   20.60
  15   0   1    3.70   27.50
  15   0   1    9.50   24.30
 -15   0  -1   -0.40   20.20
  16  -1  -1   81.69   30.40
  16  -1  -1   98.79   35.30
  16  -1  -1   83.59   33.50
 -16  -1   1  133.39   29.90
  16   1  -1  107.29   34.80
  16   1  -1  163.68   34.10
  16   1  -1   54.79   31.20
 -15  -1   1   37.10   22.30
  15  -1  -1   29.40   26.90
  15  -1  -1  136.89   27.50
  15  -1  -1   51.89   24.80
  15   1  -1  178.38   31.20
  15   1  -1   49.20   25.50
 -15   1   1   51.69   27.10
  15   1  -1   47.10   25.00
  14  -1  -1   36.20   20.00
  14  -1  -1   44.00   21.80
 -14  -1   1    1.10   16.70
  14  -1  -1   35.90   20.30
 -14   1   1   33.50   18.50
  14   1  -1   58.09   25.40
  14   1  -1   73.79   20.30
  14   1  -1   38.50   23.60
  13  -1  -1   85.89   28.80
  13  -1  -1   85.19   25.90
 -13  -1   1  141.99   29.70
 -13  -1   1  100.89   24.10
  13  -1  -1  133.29   27.30
  13  -1  -1  126.79   30.10
  13   1  -1  109.19   28.40
  13   1  -1  100.69   28.70
 -13   1   1  118.39   25.20
  13   1  -1   89.29   25.00
  13   1  -1  117.29   26.40
  12  -1  -1   36.30   19.20
  12  -1  -1  104.79   20.60
  12  -1  -1   51.49   21.10
  12  -1  -1   48.00   22.50
 -12  -1   1   57.69   17.10
  12  -1  -1   65.39   18.70
 -12  -1   1   38.60   21.10
  12   1  -1   63.29   18.50
 -12   1   1   73.69   17.60
  12   1  -1  101.09   23.40
  12   1  -1   60.89   17.40
  12   1  -1   85.19   21.40
  11  -1  -1   14.40   12.80
 -11  -1   1   24.00   14.60
  11  -1  -1   24.50   13.10
  11  -1  -1   32.50   13.20
 -11  -1   1   35.40   11.60
  11  -1  -1   29.70   17.10
  11  -1  -1   28.80   16.50
  11   1  -1   17.20   11.30
 -11   1   1   30.30   11.70
  11   1  -1   34.60   14.40
  11   1  -1   25.60   13.30
  11   1  -1   18.90   16.10
  10  -1  -1  104.29   23.90
 -10  -1   1   75.69   22.70
  10  -1  -1   79.79   22.70
  10  -1  -1  101.99   24.10
  10  -1  -1  117.19   23.50
  10  -1  -1  130.79   26.30
 -10  -1   1  120.79   22.00
  10  -1  -1  118.19   22.60
  10   1  -1  135.69   23.70
 -10   1   1   64.49   21.70
  10   1  -1  101.59   21.50
  10   1  -1  136.49   24.30
  10   1  -1  140.89   25.30
   9  -1  -1   -6.10   10.80
   9  -1  -1    8.70    9.50
   9  -1  -1   -1.10    8.50
  -9  -1   1   -2.60    9.10
  -9  -1   1    0.00    6.60
   9  -1  -1   12.20    8.30
   9  -1  -1   -2.60   10.10
   9  -1  -1    5.10    8.90
   9   1  -1   -2.80    6.70
  -9   1   1    4.80    8.00
  -9   1   1   -1.20    9.30
   9   1  -1    4.50    8.30
   9   1  -1   13.30   10.60
   9   1  -1  -10.90   11.40
   9   1  -1    1.20    9.70
   8  -1  -1   34.40   13.10
   8  -1  -1   33.70   12.20
  -8  -1   1   67.09   13.20
   8  -1  -1   36.10   12.80
   8  -1  -1   70.59   13.10
  -8  -1   1   64.69   11.80
   8  -1  -1   48.60   13.60
   8  -1  -1   50.29   12.40
   8   1  -1   38.20   11.00
   8   1  -1   55.79   12.90
  -8   1   1   43.00   12.70
  -8   1   1   42.90   11.70
   8   1  -1   64.89   14.50
   8   1  -1   70.69   16.00
   8   1  -1   57.59   13.80
  -7  -1   1   38.70   10.00
   7  -1  -1   22.50   10.00
   7  -1  -1   43.60    9.30
   7  -1  -1   26.80   10.00
   7  -1  -1   33.00    9.90
  -7  -1   1   30.40   10.60
   7  -1  -1   18.40   10.10
   7  -1  -1   40.50   10.30
  -7  -1   1   36.40    8.70
   7   1  -1   46.70   10.50
   7   1  -1   38.50    9.90
  -7   1   1   49.10    9.60
  -7   1   1   45.10   11.30
   7   1  -1   30.00    8.30
   7   1  -1   34.00   11.10
  -6  -1   1  120.19   24.30
   6  -1  -1  112.89   23.40
   6  -1  -1  113.79   22.70
  -6  -1   1  123.29   24.00
  -6  -1   1  119.19   23.60
   6  -1  -1  155.88   24.40
  -6  -1   1  143.99   22.30
   6  -1  -1  100.39   23.20
   6  -1  -1  125.69   23.30
   6  -1  -1   88.09   22.90
   6   1  -1  135.19   23.50
  -6   1   1  127.59   23.70
  -6   1   1  146.99   23.10
   6   1  -1   73.99   23.10
   6   1  -1  118.79   22.50
   6   1  -1  129.59   24.10
   5  -1  -1    4.30    4.80
   5  -1  -1    6.60    5.20
  -5  -1   1    1.90    4.80
  -5  -1   1    8.30    3.40
   5  -1  -1   14.90    5.00
  -5  -1   1    4.90    5.20
  -5  -1   1    4.30    4.80
   5  -1  -1    4.60    5.00
   5  -1  -1   11.80    4.10
   5   1  -1    1.30    5.10
  -5   1   1    2.40    5.70
   5   1  -1   18.20    5.20
   5   1  -1   -6.80    4.50
  -5   1   1   15.10    5.20
   5   1  -1   10.90    3.70
  -5   1   1    9.00    4.40
   4  -1  -1  661.63  120.49
   4  -1  -1  597.04  120.29
   4  -1  -1  827.02  120.29
   4  -1  -1  662.73  120.39
  -4  -1   1  739.53  120.39
  -4  -1   1  723.53  119.99
  -4  -1   1  719.23  120.59
  -4  -1   1  705.63  120.99
   4  -1  -1  669.53  120.39
   4  -1  -1  644.74  120.29
   4   1  -1  819.52  120.89
   4   1  -1  557.24  120.19
  -4   1   1  553.14  120.29
  -4   1   1  707.63  120.59
   4   1  -1  668.43  119.99
  -4   1   1  705.23  120.19
  -4   1   1  673.13  120.49
   4   1  -1  730.63  120.99
   3  -1  -1   99.59   19.60
   3  -1  -1   88.99   19.30
  -3  -1   1   99.99   19.30
   3  -1  -1   98.09   19.60
  -3  -1   1  125.29   19.90
  -3  -1   1  132.69   19.60
   3  -1  -1   70.19   19.00
   3  -1  -1   97.69   19.00
   3   1  -1  129.49   20.10
  -3   1   1   92.79   19.20
  -3   1   1  115.39   19.20
   3   1  -1  112.19   19.40
   3   1  -1  125.99   19.20
  -3   1   1  107.89   19.70
   3   1  -1  103.99   18.70
  -2  -1   1  389.76   67.99
   2  -1  -1  357.26   67.79
   2  -1  -1  425.26   67.89
   2  -1  -1  361.86   67.99
  -2  -1   1  420.76   67.99
   2  -1  -1  393.66   67.89
  -2  -1   1  370.16   67.69
   2  -1  -1  377.56   67.99
  -2  -1   1  378.36   67.99
  -2   1   1  379.96   68.09
   2   1  -1  370.16   67.69
  -2   1   1  385.26   67.89
  -2   1   1  395.46   67.89
   2   1  -1  372.66   67.99
   2   1  -1  423.06   67.99
   2   1  -1  380.56   67.89
   1  -1  -1 4170.48  812.02
  -1  -1   1 4107.69  812.02
   1  -1  -1 4451.85  811.92
   1   1  -1 5121.69  811.92
  -1   1   1 4943.91  811.92
   1   1  -1 4728.23  811.82
  -1   1   1 4969.90  812.12
  -1   1   1 4624.74  812.02
   0  -1  -1   79.39   11.40
   0  -1   1   54.39   10.30
   0  -1  -1   56.99   10.40
   0  -1   1   49.90   10.30
   0  -1   1   58.99   10.50
   0   1   1   54.19   10.30
   0   1   1   60.59   10.30
   1  -1   1 1330.07  213.38
  -1  -1  -1 1243.78  213.28
   1  -1   1 1190.78  213.28
   1  -1   1 1208.88  213.08
  -1  -1  -1 1251.37  213.08
  -1  -1  -1 1154.58  213.28
   1  -1   1 1141.79  213.18
  -1   1  -1 1187.98  213.28
   1   1   1 1194.98  213.18
  -1   1  -1 1098.39  213.08
  -1   1  -1 1300.67  213.28
   1   1   1 1194.38  213.18
   1   1   1 1354.26  213.38
   2  -1   1   16.20    4.20
  -2  -1  -1   15.20    4.90
   2  -1   1   12.60    3.90
  -2  -1  -1   18.70    4.00
   2  -1   1   17.50    4.50
  -2  -1  -1   20.20    4.50
   2  -1   1   24.70    4.90
  -2   1  -1   17.90    4.70
  -2   1  -1   21.20    4.50
   2   1   1   19.70    4.40
   2   1   1   19.40    4.60
   2   1   1   16.00    4.90
  -2   1  -1   20.80    4.40
   3  -1   1 5474.65  946.31
  -3  -1  -1 5538.95  946.71
   3  -1   1 5912.71  946.41
   3  -1   1 4742.43  946.41
   3  -1   1 5283.57  946.41
  -3  -1  -1 5218.98  946.31
  -3  -1  -1 5469.85  946.11
  -3   1  -1 5550.15  946.41
  -3   1  -1 5824.02  946.41
  -3   1  -1 5284.27  946.41
   3   1   1 5562.64  946.71
   3   1   1 5063.29  946.11
  -4  -1  -1   32.10    6.40
   4  -1   1   18.50    6.20
   4  -1   1   14.80    6.10
   4  -1   1   34.30    7.30
   4  -1   1   29.70    6.80
  -4  -1  -1   18.00    6.90
  -4  -1  -1   31.40    5.90
   4  -1   1   32.20    6.70
   4   1   1   25.10    6.10
   4   1   1   30.70    7.30
  -4   1  -1   29.60    6.80
   4   1   1   26.80    5.80
   4   1   1   12.80    7.00
  -4   1  -1   17.30    6.30
  -4   1  -1   25.30    6.50
  -5  -1  -1  847.32  157.88
   5  -1   1  913.01  158.58
   5  -1   1  878.21  158.18
   5  -1   1  887.91  158.38
   5  -1   1  929.21  158.18
  -5  -1  -1  903.21  158.18
   5  -1   1  905.31  158.18
  -5  -1  -1  994.40  158.88
   5   1   1  793.62  157.88
   5   1   1  839.42  158.08
   5   1   1  918.71  158.58
  -5   1  -1 1005.40  158.38
  -5   1  -1  895.81  158.28
  -5   1  -1  941.91  158.48
  -6  -1  -1  235.18   59.59
   6  -1   1  328.07   59.29
   6  -1   1  336.87   59.69
  -6  -1  -1  305.37   58.89
   6  -1   1  419.06   59.49
  -6  -1  -1  320.17   58.99
   6  -1   1  288.77   59.59
  -6   1  -1  348.07   59.79
   6   1   1  354.26   59.09
   6   1   1  336.07   59.09
   6   1   1  390.46   59.09
  -6   1  -1  354.46   59.39
   6   1   1  275.67   59.79
  -6   1  -1  325.67   59.39
  -7  -1  -1   26.50   10.20
   7  -1   1   18.50    9.50
   7  -1   1   43.20   11.10
   7  -1   1   36.80    9.20
   7  -1   1   31.30    9.30
  -7  -1  -1   30.00    8.60
   7  -1   1   35.50    9.40
  -7  -1  -1   23.90    8.30
   7   1   1   30.50    8.90
   7   1   1   31.70    9.40
  -7   1  -1   22.40    9.70
   7   1   1   48.00   11.70
   7   1   1   37.90    8.80
  -7   1  -1   27.30    8.70
   7   1   1   48.20   12.10
   8  -1   1   64.99   16.20
   8  -1   1   67.19   14.90
   8  -1   1   68.29   16.30
  -8  -1  -1   69.89   14.30
   8  -1   1   81.19   15.70
  -8  -1  -1   93.59   17.70
   8  -1   1   46.70   14.70
   8   1   1   57.99   14.90
   8   1   1   61.89   14.40
   8   1   1   54.59   16.80
  -8   1  -1   68.39   16.50
   8   1   1   32.10   15.70
   8   1   1   72.79   14.60
  -8   1  -1   73.19   14.90
   9  -1   1   41.50   14.20
  -9  -1  -1   29.60   11.00
   9  -1   1   39.00   11.70
   9  -1   1   28.30   13.00
  -9  -1  -1   35.40   10.30
   9  -1   1   34.10   12.30
   9  -1   1   35.40   12.20
  -9  -1  -1   43.00   14.90
   9   1   1   41.70   12.40
   9   1   1   39.00   11.50
   9   1   1   35.30   11.20
   9   1   1   22.50   13.10
   9   1   1   26.00   14.70
  -9   1  -1   59.89   12.40
  10  -1   1    7.70    9.60
  10  -1   1  -10.70   10.80
 -10  -1  -1    5.50    9.10
 -10  -1  -1   15.60   11.00
  10  -1   1   15.90   11.70
  10  -1   1   44.60   12.80
  10   1   1  -11.60   10.80
 -10   1  -1    7.30   10.00
  10   1   1   -9.60    9.20
  10   1   1   -6.90   11.10
  10   1   1   16.20   10.90
  11  -1   1   -4.70   14.10
  11  -1   1   -2.70   11.20
  11  -1   1   11.20   13.80
 -11  -1  -1   -4.40    9.80
  11  -1   1    4.00   13.90
  11   1   1   12.70   10.90
 -11   1  -1   -6.20   11.10
  11   1   1   14.00   14.30
  11   1   1   18.70   13.40
  11   1   1    1.20   11.50
 -12  -1  -1   31.20   14.50
  12  -1   1   24.10   14.80
  12  -1   1   10.60   18.00
  12  -1   1   33.00   17.50
 -12   1  -1   30.60   15.10
  12   1   1   47.60   17.60
  12   1   1   47.60   19.00
  12   1   1   36.20   14.20
  13  -1   1   -7.80   15.50
 -13  -1  -1    0.30   14.20
  13  -1   1   11.80   19.80
  13  -1   1   19.80   18.80
  13  -1   1   18.40   18.10
 -13   1  -1   19.10   15.60
  13   1   1    6.70   15.80
  13   1   1   30.80   18.60
  13   1   1    1.10   18.50
  14  -1   1   69.59   29.30
  14  -1   1  101.39   28.50
  14  -1   1  102.39   26.00
 -14  -1  -1   88.89   24.70
  14  -1   1  111.19   29.70
  14   1   1   97.99   25.30
  14   1   1   77.29   26.90
 -14   1  -1   80.99   24.90
  15  -1   1    0.10   23.90
 -15  -1  -1   10.90   20.20
  15  -1   1   48.60   25.50
  15  -1   1  -16.90   21.90
  15   1   1   29.40   20.80
  15   1   1   17.20   36.60
 -15   1  -1   -3.50   22.10
  15  -2  -1   12.40   22.30
  15  -2  -1   68.39   43.20
  15  -2  -1   57.19   26.10
 -15  -2   1   31.20   19.20
  15   2  -1   48.10   32.30
  15   2  -1    3.30   21.10
 -15   2   1   34.00   22.20
  14  -2  -1  286.27   53.89
  14  -2  -1  186.08   50.69
  14  -2  -1  234.98   52.19
 -14  -2   1  223.78   52.49
 -14  -2   1  321.67   49.50
  14   2  -1  202.48   52.19
 -14   2   1  258.57   50.49
  14   2  -1  257.27   50.09
  14   2  -1  283.47   53.69
  13  -2  -1   28.50   17.70
  13  -2  -1   -5.80   16.00
  13  -2  -1  -37.00   16.90
 -13  -2   1  -37.40   18.90
 -13  -2   1    2.70   13.10
 -13   2   1    7.80   15.30
  13   2  -1  -30.40   20.40
  13   2  -1    7.20   15.10
  13   2  -1  -13.50   17.40
  13   2  -1    0.40   14.20
  12  -2  -1   10.80   15.00
  12  -2  -1   16.80   20.20
 -12  -2   1   32.50   13.40
  12  -2  -1   55.29   19.20
  12  -2  -1   17.40   16.60
 -12  -2   1   46.30   18.60
  12   2  -1   41.80   17.50
  12   2  -1   45.50   19.60
  12   2  -1   50.99   16.10
  12   2  -1   46.80   17.90
 -12   2   1   55.29   16.00
 -11  -2   1   81.49   19.10
  11  -2  -1   78.99   23.50
 -11  -2   1   92.79   22.00
  11  -2  -1  116.59   21.90
  11  -2  -1   82.99   21.90
  11  -2  -1   97.69   21.30
  11  -2  -1  115.59   22.90
  11   2  -1   92.19   19.80
 -11   2   1   65.09   20.00
  11   2  -1   65.69   20.40
  11   2  -1  101.09   25.40
  11   2  -1   68.09   22.40
 -10  -2   1  263.17   53.39
 -10  -2   1  292.77   54.79
  10  -2  -1  309.27   55.69
  10  -2  -1  351.16   55.79
  10  -2  -1  333.67   56.19
  10  -2  -1  244.48   54.99
  10  -2  -1  262.57   54.99
 -10   2   1  286.87   54.39
  10   2  -1  292.77   55.99
  10   2  -1  286.57   53.69
  10   2  -1  342.07   55.69
  10   2  -1  299.57   54.39
   9  -2  -1  226.68   35.90
   9  -2  -1  167.68   32.70
   9  -2  -1  170.38   33.00
  -9  -2   1  172.38   34.40
   9  -2  -1  149.19   33.00
  -9  -2   1  162.48   33.20
  -9  -2   1  158.08   32.00
   9  -2  -1  189.98   34.30
   9  -2  -1  138.99   33.50
  -9   2   1  168.58   33.50
   9   2  -1  187.68   34.90
   9   2  -1  184.88   32.30
   9   2  -1  164.38   32.70
  -9   2   1  150.28   32.50
   9   2  -1  192.28   34.50
   8  -2  -1   40.30   11.50
   8  -2  -1   25.80    9.60
   8  -2  -1   35.40   12.10
   8  -2  -1   20.40   11.30
  -8  -2   1   31.90   11.30
  -8  -2   1   28.30    8.20
   8  -2  -1   26.70   10.50
   8  -2  -1   49.70   11.60
   8   2  -1   30.40    8.90
  -8   2   1   35.30   10.10
   8   2  -1   28.90   13.00
  -8   2   1   28.90   11.50
   8   2  -1   14.30    9.50
   8   2  -1   40.40   11.20
  -8   2   1   33.70   10.90
   7  -2  -1  443.06   81.89
  -7  -2   1  447.76   81.09
   7  -2  -1  428.06   81.99
   7  -2  -1  443.36   81.69
  -7  -2   1  435.66   81.59
   7  -2  -1  516.85   83.19
   7  -2  -1  448.56   81.89
   7  -2  -1  424.16   81.59
  -7  -2   1  506.95   82.59
  -7   2   1  407.86   81.49
  -7   2   1  565.44   82.99
   7   2  -1  475.55   81.59
   7   2  -1  484.55   82.39
  -7   2   1  408.56   81.99
   7   2  -1  482.45   81.19
   7   2  -1  473.55   82.49
   6  -2  -1    4.30    6.10
   6  -2  -1   12.00    5.90
   6  -2  -1    1.20    5.40
  -6  -2   1   -3.10    4.40
   6  -2  -1    3.20    6.10
  -6  -2   1    4.80    5.80
   6  -2  -1   -2.70    5.20
  -6  -2   1    2.90    6.30
   6  -2  -1   -1.70    6.50
   6   2  -1   -3.40    4.10
  -6   2   1   -6.00    5.60
   6   2  -1   -0.80    6.20
  -6   2   1    0.20    6.90
  -6   2   1    7.30    5.30
   6   2  -1    0.50    5.40
   5  -2  -1    2.20    5.00
   5  -2  -1    7.90    4.80
   5  -2  -1    6.80    5.00
   5  -2  -1    7.80    6.30
   5  -2  -1    9.10    4.90
   5  -2  -1    9.50    5.70
  -5  -2   1   25.60    6.50
  -5  -2   1    5.60    5.30
  -5  -2   1    5.60    3.70
  -5   2   1   11.10    5.30
  -5   2   1    1.10    6.20
   5   2  -1    6.10    5.10
   5   2  -1   -0.40    3.90
   5   2  -1    1.20    5.70
   5   2  -1   10.00    5.90
  -5   2   1   11.30    5.00
   4  -2  -1  733.73  127.89
  -4  -2   1  709.13  127.89
   4  -2  -1  605.94  127.49
   4  -2  -1  714.23  127.89
  -4  -2   1  746.43  127.69
  -4  -2   1  714.83  127.29
   4  -2  -1  720.83  127.99
   4  -2  -1  688.53  127.59
   4   2  -1  701.53  127.59
  -4   2   1  816.02  127.79
   4   2  -1  711.73  127.79
  -4   2   1  770.32  127.59
   4   2  -1  785.02  127.39
  -4   2   1  698.93  128.09
  -4   2   1  711.63  127.89
   4   2  -1  771.32  127.99
  -3  -2   1  570.74  105.49
  -3  -2   1  691.73  105.99
   3  -2  -1  603.14  105.79
  -3  -2   1  576.94  105.89
   3  -2  -1  649.34  106.09
   3  -2  -1  557.54  105.79
   3  -2  -1  617.04  105.59
   3   2  -1  585.34  105.89
   3   2  -1  715.13  105.59
  -3   2   1  564.34  105.79
   3   2  -1  539.55  105.79
  -3   2   1  560.04  105.99
  -3   2   1  613.24  105.69
   3   2  -1  557.14  105.79
  -2  -2   1  376.56   53.79
   2  -2  -1  309.47   53.29
   2  -2  -1  267.87   53.59
  -2  -2   1  308.27   53.29
  -2  -2   1  378.86   53.69
   2  -2  -1  238.48   53.49
  -2   2   1  298.17   53.79
  -2   2   1  257.87   53.49
  -2   2   1  306.87   53.39
   2   2  -1  294.67   53.59
   1  -2  -1 1232.08  231.88
   1  -2  -1 1226.48  231.58
  -1  -2   1 1524.45  231.98
  -1  -2   1 1273.27  231.68
   1  -2  -1 1298.67  231.88
   1   2  -1 1428.26  231.78
   1   2  -1 1330.07  231.58
  -1   2   1 1242.08  231.88
  -1   2   1 1367.46  231.58
  -1   2   1 1313.37  231.88
   0  -2  -1  287.87   55.29
   0  -2  -1  322.37   55.49
   0  -2   1  265.67   55.29
   0  -2  -1  338.37   55.29
   0  -2   1  250.17   55.39
   0   2   1  378.66   55.59
   0   2  -1  317.57   55.59
   0   2   1  318.47   55.19
   0   2   1  352.26   55.39
   0   2  -1  313.37   55.39
  -1  -2  -1  469.65   80.99
  -1  -2  -1  467.75   80.99
   1  -2   1  466.05   81.19
   1  -2   1  441.86   81.09
  -1  -2  -1  452.15   80.99
   1  -2   1  488.15   81.09
  -1   2  -1  424.66   81.09
   1   2   1  487.85   80.99
   1   2   1  427.16   80.99
   1   2   1  440.96   80.99
  -1   2  -1  495.65   81.09
   2  -2   1  733.83  113.39
   2  -2   1  576.74  112.69
   2  -2   1  552.94  112.79
   2  -2   1  574.14  113.09
  -2  -2  -1  669.03  113.09
  -2  -2  -1  690.63  113.39
   2  -2   1  729.63  113.39
  -2  -2  -1  751.02  113.09
  -2   2  -1  645.14  113.29
  -2   2  -1  606.44  112.79
  -2   2  -1  629.04  113.19
   2   2   1  697.53  112.99
   2   2   1  661.73  113.09
   2   2   1  661.43  113.29
  -2   2  -1  560.74  113.19
   3  -2   1  595.54  114.89
   3  -2   1  654.23  114.89
  -3  -2  -1  711.43  115.09
   3  -2   1  605.84  115.29
   3  -2   1  643.44  115.39
  -3  -2  -1  708.93  115.89
  -3  -2  -1  638.44  114.89
   3   2   1  527.65  114.89
   3   2   1  697.73  115.09
   3   2   1  680.83  115.39
  -3   2  -1  665.43  115.29
  -3   2  -1  750.92  114.99
  -3   2  -1  663.13  115.19
   4  -2   1   15.90    6.30
   4  -2   1   13.20    5.10
  -4  -2  -1   11.80    5.00
   4  -2   1    9.30    5.20
  -4  -2  -1   13.60    4.90
   4  -2   1   23.10    6.30
   4  -2   1   13.50    5.50
  -4  -2  -1   26.50    6.50
  -4   2  -1    7.30    5.70
   4   2   1   16.60    4.80
   4   2   1    6.80    5.60
   4   2   1   23.70    5.70
  -4   2  -1   16.10    5.50
  -5  -2  -1 1185.18  202.48
   5  -2   1  976.60  201.88
   5  -2   1 1106.39  201.98
   5  -2   1 1157.28  202.08
   5  -2   1 1111.09  201.88
  -5  -2  -1 1089.09  201.68
  -5  -2  -1 1225.68  201.88
   5  -2   1 1300.77  202.48
  -5   2  -1 1072.19  202.08
  -5   2  -1 1158.58  202.08
   5   2   1 1209.58  202.58
   5   2   1 1182.78  201.68
   5   2   1 1268.47  202.48
   5   2   1 1112.89  201.78
  -6  -2  -1  642.74  119.89
   6  -2   1  856.91  119.89
   6  -2   1  734.73  119.79
  -6  -2  -1  677.03  118.89
   6  -2   1  708.03  119.49
  -6  -2  -1  595.04  119.09
   6  -2   1  537.35  119.09
   6  -2   1  709.43  119.39
   6  -2   1  666.43  119.39
   6   2   1  653.23  118.89
   6   2   1  773.92  120.09
  -6   2  -1  638.34  119.39
  -6   2  -1  638.84  119.49
   6   2   1  711.93  120.09
   6   2   1  673.53  119.09
   7  -2   1   29.30   10.60
   7  -2   1   41.10   10.30
   7  -2   1   14.70    8.50
  -7  -2  -1   26.70   10.70
  -7  -2  -1   23.40    8.40
  -7  -2  -1   38.00    8.60
   7  -2   1   12.50    8.10
   7  -2   1   31.80    9.50
   7  -2   1   20.40    9.90
   7   2   1   32.40   11.10
  -7   2  -1   24.20    8.80
  -7   2  -1   28.10    9.50
   7   2   1   14.60   10.40
   7   2   1   35.90    8.70
   7   2   1   12.10    7.50
   8  -2   1 1096.39  195.18
   8  -2   1  976.60  194.68
  -8  -2  -1 1031.50  194.28
   8  -2   1 1009.10  195.08
   8  -2   1 1138.39  195.18
   8  -2   1 1122.19  194.98
  -8  -2  -1 1014.70  194.58
   8  -2   1 1238.68  194.98
  -8  -2  -1 1372.06  196.28
   8   2   1 1108.59  195.68
  -8   2  -1 1093.09  194.88
   8   2   1 1100.89  194.58
   8   2   1 1164.98  194.38
  -8   2  -1 1078.89  195.08
   8   2   1 1115.69  195.68
  -9  -2  -1    5.10    7.50
   9  -2   1   -3.20   10.60
  -9  -2  -1   11.40    8.70
   9  -2   1   27.10   10.30
   9  -2   1   -2.70    9.20
   9  -2   1    7.30   12.60
   9  -2   1   17.90   10.30
   9  -2   1    3.30    9.70
  -9   2  -1    1.10    9.00
  -9   2  -1   -5.50   10.50
   9   2   1    2.80    7.40
   9   2   1   -2.80    8.40
   9   2   1    3.60    9.70
   9   2   1   20.50   11.10
 -10  -2  -1   -5.20    8.90
  10  -2   1    4.50   11.90
 -10  -2  -1   -0.10   10.50
  10  -2   1    2.40   10.40
  10  -2   1   -2.70   11.80
  10  -2   1    9.70   14.60
  10  -2   1  -12.10   11.80
  10  -2   1    1.90   12.70
  10   2   1   -5.90   10.90
  10   2   1   -5.90   11.30
  10   2   1   -4.30    9.00
  10   2   1    3.40   10.80
 -10   2  -1   -4.60    9.90
  11  -2   1    8.70   15.00
 -11  -2  -1   31.50   13.80
  11  -2   1   39.10   15.00
  11  -2   1   20.50   17.00
  11  -2   1   24.80   14.90
 -11  -2  -1   37.10   12.00
 -11   2  -1   31.70   14.30
  11   2   1   34.10   15.40
  11   2   1   49.60   14.80
  11   2   1   30.10   12.40
  11   2   1   15.70   12.70
  12  -2   1   55.59   18.00
  12  -2   1   64.09   19.60
 -12  -2  -1   36.00   15.90
 -12  -2  -1   67.89   18.90
  12  -2   1   51.19   20.20
  12   2   1   31.60   17.70
  12   2   1   63.89   19.70
  12   2   1   31.90   16.20
 -12   2  -1   52.49   17.80
 -13  -2  -1   68.89   24.10
  13  -2   1  131.09   32.10
  13  -2   1  101.59   29.50
  13  -2   1  143.79   30.90
  13   2   1  131.59   25.40
  13   2   1  111.99   28.80
  14  -2   1   29.90   22.30
 -14  -2  -1   34.60   18.70
  14  -2   1   17.00   21.70
  14  -2   1   33.10   19.40
  14   2   1   30.70   22.10
  14   2   1   15.90   18.30
 -14   2  -1   37.20   19.50
  14   2   1   22.90   21.90
  15  -2   1   48.10   28.80
  15  -2   1   72.59   28.30
 -15  -2  -1   56.99   23.40
  15  -2   1   64.09   25.80
  15   2   1   50.09   23.80
  15   2   1   87.59   28.40
 -15   2  -1   89.59   26.60
  15  -3  -1   84.59   26.10
  15  -3  -1   53.89   24.70
 -15  -3   1   44.80   20.90
  15  -3  -1   53.19   25.80
  15   3  -1   26.20   23.30
  15   3  -1   14.70   24.90
 -15   3   1    7.30   23.20
 -14  -3   1  114.39   27.00
 -14  -3   1   49.20   15.70
  14  -3  -1   26.60   22.10
  14  -3  -1   14.40   19.40
  14  -3  -1   -3.50   37.80
  14   3  -1  -25.70   25.90
 -14   3   1    2.80   18.90
  14   3  -1  -10.00   20.10
  14   3  -1  -11.50   19.40
  13  -3  -1  191.28   38.50
 -13  -3   1  260.17   40.10
  13  -3  -1  135.09   38.30
 -13  -3   1  142.39   36.10
  13  -3  -1  161.98   39.80
  13   3  -1  216.38   37.60
  13   3  -1  184.38   36.30
  13   3  -1  207.78   40.90
 -13   3   1  144.69   37.00
  13   3  -1  188.38   39.10
 -12  -3   1    7.00   11.50
  12  -3  -1   -8.80   17.00
 -12  -3   1  -24.10   20.00
  12  -3  -1   38.50   17.30
  12  -3  -1   10.10   14.30
  12   3  -1    3.80   12.60
  12   3  -1   -9.60   15.20
  12   3  -1    6.90   13.30
 -12   3   1   -8.50   13.80
  12   3  -1   42.20   21.70
  11  -3  -1  498.85   92.09
 -11  -3   1  573.54   92.39
  11  -3  -1  534.05   91.99
  11  -3  -1  573.34   92.89
 -11  -3   1  451.45   90.59
  11  -3  -1  542.45   92.69
  11   3  -1  532.25   90.99
  11   3  -1  473.35   91.19
  11   3  -1  403.86   94.09
 -11   3   1  484.55   91.79
  10  -3  -1   38.60   16.80
  10  -3  -1   48.80   13.90
 -10  -3   1   36.00   14.70
  10  -3  -1   55.39   17.20
  10  -3  -1   27.60   13.50
  10  -3  -1   31.90   13.10
  10  -3  -1   43.20   15.10
 -10  -3   1   43.20   11.50
 -10   3   1   37.00   14.40
  10   3  -1   46.70   12.90
 -10   3   1   38.30   13.40
  10   3  -1   40.50   15.50
  10   3  -1   33.40   11.90
 -10   3   1   22.40   16.50
   9  -3  -1  390.36   69.59
  -9  -3   1  305.07   69.29
   9  -3  -1  374.16   69.79
   9  -3  -1  466.15   77.99
   9  -3  -1  350.46   69.99
  -9  -3   1  350.46   68.69
   9   3  -1  404.76   72.79
  -9   3   1  407.86   69.89
   9   3  -1  429.36   70.69
   9   3  -1  391.66   68.69
  -9   3   1  442.46   70.99
  -9   3   1  379.06   69.59
   8  -3  -1  114.39   27.90
   8  -3  -1  108.89   27.90
   8  -3  -1  116.89   27.40
  -8  -3   1  133.99   26.60
   8  -3  -1   97.69   26.70
   8  -3  -1   99.19   27.20
  -8  -3   1  200.48   30.10
   8  -3  -1  163.48   28.20
  -8  -3   1  159.68   28.40
   8   3  -1  131.19   28.80
   8   3  -1  134.69   27.10
  -8   3   1  173.18   28.40
   8   3  -1  188.08   29.60
   8   3  -1  185.28   27.30
  -8   3   1  134.39   28.70
  -8   3   1  136.69   27.40
   7  -3  -1   44.00   10.50
   7  -3  -1   23.90   10.20
   7  -3  -1   33.20   10.60
   7  -3  -1   33.00   10.40
   7  -3  -1   39.80   11.40
  -7  -3   1   33.30   10.40
  -7  -3   1   30.50    8.90
   7  -3  -1   31.40   11.80
  -7  -3   1   36.50   11.30
   7   3  -1   45.30   10.20
  -7   3   1   30.60   10.50
  -7   3   1   22.70    9.50
   7   3  -1   46.70    9.30
  -7   3   1   25.30   11.70
   7   3  -1   33.50   12.30
   7   3  -1   27.00   11.10
   6  -3  -1    6.00    9.20
   6  -3  -1   35.60    8.50
  -6  -3   1   12.50    9.20
  -6  -3   1   28.90    7.40
   6  -3  -1   35.00    8.70
  -6  -3   1   27.60    8.90
   6  -3  -1   32.40    9.90
   6  -3  -1   27.60    8.20
   6  -3  -1   37.00    9.20
   6   3  -1   18.50    9.10
  -6   3   1   20.40    8.40
   6   3  -1    8.10    8.10
   6   3  -1   29.20    7.30
  -6   3   1   29.20    8.50
  -6   3   1   40.00   10.60
   6   3  -1   29.20   10.10
   5  -3  -1  849.61  149.88
   5  -3  -1  942.81  149.49
  -5  -3   1  837.12  149.88
   5  -3  -1  863.91  149.69
  -5  -3   1  900.11  149.19
   5  -3  -1  790.52  149.49
  -5  -3   1  795.22  149.59
  -5   3   1  788.32  149.69
  -5   3   1  856.11  149.39
   5   3  -1  818.02  149.88
   5   3  -1  971.30  150.08
   5   3  -1  769.22  149.49
  -5   3   1  840.92  149.99
  -4  -3   1  647.34   96.99
  -4  -3   1  612.74   96.49
  -4  -3   1  574.14   97.09
   4  -3  -1  529.25   96.79
   4  -3  -1  503.25   96.89
   4  -3  -1  514.55   96.49
   4  -3  -1  438.86   96.89
   4   3  -1  672.13   97.19
   4   3  -1  507.55   96.89
   4   3  -1  535.15   96.39
   4   3  -1  571.14   96.89
  -4   3   1  570.34   96.49
  -4   3   1  440.56   96.79
  -4   3   1  554.14   96.99
   3  -3  -1 1820.12  304.57
   3  -3  -1 1557.84  304.17
  -3  -3   1 1911.81  304.07
   3  -3  -1 1689.53  303.87
   3  -3  -1 1569.04  304.17
  -3  -3   1 2016.90  304.57
   3   3  -1 1737.53  304.27
   3   3  -1 1796.62  303.97
   3   3  -1 1895.91  304.37
   3   3  -1 1418.16  304.17
  -3   3   1 1525.75  304.17
  -3   3   1 1796.32  303.97
  -3   3   1 1852.01  304.67
   2  -3  -1  342.77   75.69
  -2  -3   1  494.65   76.19
   2  -3  -1  431.86   76.49
  -2  -3   1  503.45   76.49
  -2  -3   1  473.15   76.09
   2  -3  -1  383.86   76.19
  -2   3   1  435.76   76.49
   2   3  -1  486.55   76.09
  -2   3   1  438.96   76.39
   2   3  -1  365.56   75.99
  -2   3   1  433.66   75.79
  -1  -3   1 4165.68  752.62
   1  -3  -1 4090.59  753.12
  -1  -3   1 4066.09  752.82
  -1  -3   1 4594.64  753.22
   1  -3  -1 4747.82  753.12
  -1   3   1 4325.77  753.22
   1   3  -1 4319.67  752.92
  -1   3   1 3850.01  753.02
  -1   3   1 4563.14  752.72
   0  -3  -1  640.44   99.09
   0  -3   1  530.35   99.19
   0  -3   1  556.64   98.99
   0  -3  -1  648.14   99.39
   0   3  -1  492.65   98.99
   0   3   1  556.84   98.99
   0   3   1  503.65   99.09
   0   3  -1  608.44   99.29
   0   3   1  542.45   98.69
  -1  -3  -1  137.59   23.50
  -1  -3  -1  137.59   23.20
  -1  -3  -1  117.79   22.70
   1  -3   1  116.39   23.80
   1  -3   1  108.49   23.10
   1  -3   1  113.49   23.20
  -1   3  -1  125.79   23.60
   1   3   1  120.49   22.90
   1   3   1  143.09   23.30
  -1   3  -1  113.39   23.10
  -2  -3  -1   24.60    6.70
  -2  -3  -1   41.10    7.80
  -2  -3  -1   42.30    7.90
   2  -3   1   30.90    7.50
   2  -3   1   31.50    8.20
   2  -3   1   23.90    7.30
  -2   3  -1   22.60    7.40
   2   3   1   20.80    6.90
   2   3   1   28.20    7.40
  -2   3  -1   32.70    8.10
   2   3   1   26.30    7.20
  -3  -3  -1 2679.23  410.56
  -3  -3  -1 2380.86  410.76
   3  -3   1 2258.47  410.06
   3  -3   1 2207.98  410.16
   3  -3   1 2420.76  410.66
   3  -3   1 2388.46  410.76
  -3  -3  -1 2398.96  410.46
   3  -3   1 2471.85  410.96
  -3   3  -1 2218.58  410.66
  -3   3  -1 2357.06  410.16
   3   3   1 2304.97  410.76
   3   3   1 2531.95  410.46
  -3   3  -1 2098.49  410.66
  -3   3  -1 2097.49  410.56
   4  -3   1  704.63  122.09
   4  -3   1  644.14  122.59
  -4  -3  -1  738.03  122.39
  -4  -3  -1  704.53  122.19
   4  -3   1  706.93  122.49
   4  -3   1  727.83  122.79
  -4  -3  -1  586.84  122.69
   4  -3   1  638.94  121.99
   4   3   1  689.13  122.19
   4   3   1  707.73  122.19
  -4   3  -1  692.83  122.59
  -4   3  -1  628.84  121.99
  -4   3  -1  722.73  122.89
   4   3   1  887.01  123.19
  -5  -3  -1   94.89   19.60
   5  -3   1   66.89   18.10
   5  -3   1  122.89   19.80
  -5  -3  -1  114.19   18.50
  -5  -3  -1  105.99   18.20
   5  -3   1   82.49   17.60
   5  -3   1   83.99   18.80
  -5   3  -1   87.69   17.70
  -5   3  -1   90.19   18.70
   5   3   1   93.29   17.90
   5   3   1  100.59   19.60
   5   3   1   72.89   17.70
  -5   3  -1   95.59   19.20
  -6  -3  -1  117.19   22.80
   6  -3   1  102.09   21.70
   6  -3   1  104.99   21.10
  -6  -3  -1  128.99   21.20
   6  -3   1   72.39   20.90
  -6  -3  -1   98.89   20.70
   6  -3   1   82.29   20.40
   6  -3   1  117.99   21.90
   6   3   1  130.59   22.90
   6   3   1  122.99   21.10
   6   3   1  119.49   22.50
   6   3   1  130.89   21.10
  -6   3  -1   83.19   21.30
  -6   3  -1   88.99   21.20
   7  -3   1  535.55   95.29
   7  -3   1  526.95   95.19
   7  -3   1  611.34   95.59
  -7  -3  -1  577.64   94.99
  -7  -3  -1  478.75   94.69
   7  -3   1  576.44   95.89
   7  -3   1  471.15   95.19
   7  -3   1  541.75   96.39
   7   3   1  532.75   94.69
  -7   3  -1  535.95   95.39
   7   3   1  505.15   94.79
   7   3   1  547.65   96.09
   8  -3   1   65.69   15.00
   8  -3   1   47.90   14.00
   8  -3   1   48.10   13.50
  -8  -3  -1   32.10   12.00
   8  -3   1   55.09   14.40
  -8  -3  -1   38.90   12.60
   8  -3   1   50.89   13.60
   8  -3   1   50.39   13.80
  -8  -3  -1   71.39   17.00
   8   3   1   42.50   15.00
   8   3   1   38.30   12.50
   8   3   1   38.20   13.20
  -8   3  -1   57.89   14.20
  -8   3  -1   65.29   14.00
   8   3   1   42.20   11.70
   9  -3   1  237.58   50.39
   9  -3   1  242.68   50.89
   9  -3   1  258.37   51.59
  -9  -3  -1  314.77   50.29
  -9  -3  -1  261.67   49.80
   9  -3   1  312.47   51.59
   9  -3   1  291.57   51.49
  -9   3  -1  253.77   50.59
  -9   3  -1  285.77   51.69
   9   3   1  228.28   51.39
   9   3   1  283.07   50.09
   9   3   1  267.37   49.70
 -10  -3  -1  187.48   30.00
  10  -3   1  164.88   31.90
  10  -3   1  109.29   32.90
  10  -3   1  115.09   30.00
 -10  -3  -1  179.78   29.20
  10  -3   1  135.99   30.00
  10  -3   1  108.89   29.90
  10   3   1  163.48   32.10
 -10   3  -1  142.29   30.80
 -10   3  -1  132.79   29.30
  10   3   1  137.39   28.70
  10   3   1  135.59   30.30
 -11  -3  -1    5.20   10.10
  11  -3   1   15.40   13.60
 -11  -3  -1    5.60   13.50
  11  -3   1   -1.70   17.10
  11  -3   1   -2.10   14.10
  11  -3   1   13.40   14.20
  11   3   1    6.70   12.30
  11   3   1   -8.20   12.60
  11   3   1   23.10   14.40
 -11   3  -1   -2.10   12.90
  11   3   1   30.30   15.20
  12  -3   1  190.18   42.60
 -12  -3  -1  199.48   39.20
  12  -3   1  183.08   42.60
  12  -3   1  230.78   41.20
 -12  -3  -1  220.58   39.80
  12  -3   1  188.28   41.00
  12   3   1  187.48   41.70
 -12   3  -1  163.78   39.50
  12   3   1  224.68   39.30
  12   3   1  181.28   39.80
 -13  -3  -1    5.50   14.40
 -13  -3  -1    4.40   19.00
  13  -3   1   -8.70   17.70
  13  -3   1   12.50   19.70
  13  -3   1   41.60   19.30
  13   3   1   18.80   16.10
  13   3   1   18.70   20.20
  13   3   1    2.20   19.20
 -13   3  -1   -4.70   17.80
  14  -3   1   24.40   22.50
  14  -3   1   19.10   21.60
  14  -3   1   47.80   23.70
 -14  -3  -1   28.80   19.60
  14   3   1   34.60   21.90
  14   3   1   58.39   23.90
  14   3   1   42.30   19.50
 -14   3  -1   24.30   21.50
  15  -3   1   26.70   29.10
  15  -3   1   97.79   31.60
  15  -3   1  117.69   32.10
 -15  -3  -1  115.59   26.60
 -15   3  -1   44.50   28.00
  15   3   1  116.89   26.90
  15   3   1   54.09   29.50
 -15  -4   1   71.59   22.80
  15  -4  -1   67.89   27.60
  15  -4  -1   43.30   29.00
  15  -4  -1   52.69   29.20
  15   4  -1   70.79   25.60
  15   4  -1   78.39   29.10
  14  -4  -1   53.29   22.50
  14  -4  -1   32.30   24.40
  14  -4  -1   14.60   25.60
 -14  -4   1   29.50   18.50
 -14  -4   1   55.09   28.00
  14   4  -1   28.20   22.90
  14   4  -1   76.59   21.60
  14   4  -1   46.30   28.90
  13  -4  -1   -4.40   17.20
 -13  -4   1  -14.00   22.80
  13  -4  -1   55.39   22.80
  13  -4  -1  -13.30   18.20
 -13  -4   1   17.00   13.50
  13   4  -1   27.60   24.90
  13   4  -1    9.50   19.50
  13   4  -1  -14.60   16.50
  13   4  -1    7.70   16.60
 -12  -4   1    5.70   20.10
  12  -4  -1   11.60   16.00
 -12  -4   1   14.80   12.50
  12  -4  -1   29.80   19.60
  12  -4  -1   24.40   18.00
  12   4  -1   27.60   14.50
  12   4  -1   55.49   16.70
  12   4  -1   28.50   18.40
 -11  -4   1   29.60   12.50
 -11  -4   1   35.40   18.10
  11  -4  -1   17.50   15.70
  11  -4  -1   31.00   17.20
  11  -4  -1   18.80   15.30
  11   4  -1   29.00   13.50
  11   4  -1   52.69   14.50
  11   4  -1   45.50   16.90
 -11   4   1   33.90   18.40
  10  -4  -1  225.18   49.99
  10  -4  -1  230.48   51.09
  10  -4  -1  267.57   50.39
 -10  -4   1  329.27   50.79
 -10  -4   1  272.47   48.90
  10  -4  -1  231.88   50.09
 -10   4   1  197.08   50.89
  10   4  -1  233.88   49.50
  10   4  -1  301.97   49.20
  10   4  -1  314.77   53.09
 -10   4   1  291.87   50.89
   9  -4  -1  300.67   62.89
   9  -4  -1  350.86   62.29
   9  -4  -1  360.26   63.69
   9  -4  -1  327.27   62.39
   9  -4  -1  351.56   62.59
  -9  -4   1  408.86   63.39
  -9  -4   1  298.37   60.89
   9  -4  -1  303.07   62.39
  -9   4   1  300.57   63.29
   9   4  -1  308.37   60.79
  -9   4   1  283.77   61.69
   9   4  -1  372.96   64.39
   9   4  -1  462.05   62.19
   8  -4  -1  100.89   26.30
   8  -4  -1  136.09   25.80
   8  -4  -1  150.68   26.90
  -8  -4   1   99.79   25.90
   8  -4  -1  125.99   25.70
   8  -4  -1  131.59   25.70
  -8  -4   1  126.69   24.50
  -8  -4   1  160.88   28.10
   8  -4  -1  141.19   26.00
   8   4  -1   85.29   26.30
   8   4  -1  124.99   24.80
  -8   4   1  119.69   27.20
  -8   4   1  104.09   25.10
   8   4  -1  144.89   28.00
  -7  -4   1   -2.10    6.30
   7  -4  -1    4.70    8.10
  -7  -4   1   10.00   10.10
   7  -4  -1    5.60   10.00
   7  -4  -1   11.40    8.10
   7  -4  -1  -14.00    8.50
   7  -4  -1   -5.90    8.00
   7  -4  -1   13.50   10.40
  -7   4   1    6.20    9.30
  -7   4   1    5.80    7.70
   7   4  -1   11.60    9.60
   7   4  -1    8.50    8.20
   7   4  -1   12.90    6.70
  -6  -4   1   74.49   21.90
   6  -4  -1  105.09   22.50
   6  -4  -1  140.29   23.30
   6  -4  -1  110.89   21.50
  -6  -4   1  165.08   23.40
   6  -4  -1   83.19   21.70
   6  -4  -1  119.39   21.80
  -6  -4   1  117.89   21.40
   6   4  -1   65.59   21.90
  -6   4   1  104.29   21.50
   6   4  -1  103.89   21.90
  -6   4   1   90.09   22.30
  -6   4   1  124.89   23.40
   6   4  -1  127.29   23.50
   6   4  -1  127.39   21.50
  -5  -4   1  244.08   42.50
  -5  -4   1  236.48   43.30
   5  -4  -1  212.08   44.00
   5  -4  -1  240.78   43.20
  -5  -4   1  279.47   43.80
   5  -4  -1  269.17   42.90
   5  -4  -1  217.48   43.80
   5   4  -1  230.48   43.50
   5   4  -1  185.98   43.50
   5   4  -1  270.37   43.80
  -5   4   1  253.57   44.60
  -5   4   1  222.28   42.50
  -5   4   1  188.28   43.60
   5   4  -1  226.58   42.40
   4  -4  -1  532.95   92.09
   4  -4  -1  513.05   92.99
   4  -4  -1  515.55   92.69
  -4  -4   1  534.85   92.79
  -4  -4   1  528.25   92.19
   4  -4  -1  477.55   92.69
  -4   4   1  577.74   92.19
   4   4  -1  553.34   92.69
   4   4  -1  472.65   92.59
  -4   4   1  496.05   92.99
  -4   4   1  498.35   92.89
   3  -4  -1  211.08   42.80
   3  -4  -1  223.58   42.90
   3  -4  -1  199.08   42.90
  -3  -4   1  240.68   42.60
  -3  -4   1  247.48   43.00
   3  -4  -1  201.48   42.00
  -3  -4   1  250.27   42.30
  -3   4   1  238.48   43.10
   3   4  -1  233.18   42.40
   3   4  -1  267.67   43.10
   3   4  -1  263.07   42.70
   3   4  -1  248.98   42.30
  -3   4   1  232.58   42.00
  -3   4   1  248.18   43.10
   2  -4  -1  352.46   63.69
   2  -4  -1  340.77   64.39
   2  -4  -1  352.26   64.59
  -2  -4   1  353.66   63.89
  -2  -4   1  401.06   64.19
  -2  -4   1  357.76   64.49
   2   4  -1  444.76   64.79
  -2   4   1  327.47   63.59
  -2   4   1  391.56   64.69
   2   4  -1  309.57   63.79
  -2   4   1  384.46   64.59
   2   4  -1  377.66   64.09
   1  -4  -1   60.09   12.80
  -1  -4   1   72.79   13.70
  -1  -4   1   54.79   11.70
   1  -4  -1   73.79   12.00
  -1  -4   1   87.19   13.40
   1  -4  -1   51.99   13.20
   1   4  -1   71.29   13.30
  -1   4   1   62.09   13.00
  -1   4   1   58.19   11.70
   1   4  -1   51.69   12.90
   1   4  -1   60.29   11.70
  -1   4   1   26.80   12.00
   0  -4  -1 1408.36  270.87
   0  -4  -1 1635.24  271.17
   0  -4   1 1574.04  271.27
   0  -4   1 1558.34  270.97
   0   4   1 1503.25  270.97
   0   4  -1 1647.24  271.07
   0   4  -1 1595.54  271.27
   0   4   1 1388.36  270.97
   0   4   1 1589.34  270.57
   1  -4   1  357.56   58.49
  -1  -4  -1  267.47   57.49
   1  -4   1  304.87   57.89
  -1  -4  -1  314.97   57.99
  -1  -4  -1  343.27   57.79
  -1   4  -1  351.06   58.19
   1   4   1  328.07   57.69
   1   4   1  326.87   57.49
   1   4   1  368.46   58.09
  -1   4  -1  297.67   57.79
   2  -4   1   18.50    7.20
   2  -4   1   45.80   10.10
  -2  -4  -1   43.40    8.90
  -2  -4  -1   36.80    8.00
   2  -4   1   22.30    7.90
  -2  -4  -1    8.70    7.70
   2   4   1   28.00    8.00
  -2   4  -1   11.60    7.80
   2   4   1   42.50    8.10
   2   4   1   32.30    8.50
  -2   4  -1   30.20    8.10
  -3  -4  -1 1196.48  205.98
   3  -4   1 1276.37  206.68
   3  -4   1 1014.90  206.08
  -3  -4  -1 1120.69  206.18
   3  -4   1 1173.88  206.38
  -3  -4  -1 1233.58  206.18
   3   4   1 1193.28  205.98
   3   4   1 1091.89  205.98
  -3   4  -1 1218.98  206.48
  -3   4  -1 1229.18  206.48
  -4  -4  -1  180.98   31.70
  -4  -4  -1  180.78   31.30
   4  -4   1  179.68   32.20
  -4  -4  -1  121.59   30.20
   4  -4   1  144.19   30.80
   4  -4   1  142.89   29.60
   4  -4   1  137.29   31.50
   4  -4   1  157.48   29.60
   4   4   1  190.88   31.90
  -4   4  -1  176.18   31.60
  -4   4  -1  168.88   29.70
  -4   4  -1  188.38   32.10
   4   4   1  208.08   31.40
   4   4   1  170.58   30.90
   5  -4   1  251.27   47.50
   5  -4   1  247.68   46.70
  -5  -4  -1  316.97   47.50
  -5  -4  -1  294.27   46.60
   5  -4   1  257.67   45.70
  -5  -4  -1  273.27   46.30
   5  -4   1  242.68   46.80
   5  -4   1  256.27   45.80
  -5   4  -1  210.28   45.60
   5   4   1  259.37   47.30
  -5   4  -1  299.47   47.40
   5   4   1  226.28   46.30
   5   4   1  215.98   45.90
  -5   4  -1  272.37   46.80
  -6  -4  -1  229.58   36.10
   6  -4   1  146.19   35.90
   6  -4   1  161.98   34.80
   6  -4   1  224.48   35.50
  -6  -4  -1  228.78   37.30
  -6  -4  -1  127.79   34.70
   6  -4   1  164.38   35.80
   6  -4   1  161.58   35.30
  -6   4  -1  162.08   36.00
   6   4   1  239.28   35.90
   6   4   1  207.58   35.20
   6   4   1  262.17   37.80
  -6   4  -1  199.98   36.40
  -7  -4  -1  263.97   46.20
   7  -4   1  218.18   45.80
   7  -4   1  194.68   46.30
   7  -4   1  320.47   47.60
  -7  -4  -1  259.67   46.20
   7  -4   1  253.67   46.20
  -7  -4  -1  345.87   49.00
   7  -4   1  219.18   46.90
  -7   4  -1  265.67   47.60
   7   4   1  218.78   47.40
  -7   4  -1  229.68   46.60
   7   4   1  222.08   45.30
   7   4   1  248.18   45.50
   7   4   1  288.97   48.40
   8  -4   1  174.78   42.30
  -8  -4  -1  236.38   40.90
   8  -4   1  256.97   41.10
   8  -4   1  244.48   42.30
   8  -4   1  237.88   41.80
   8  -4   1  245.68   42.50
   8  -4   1  232.68   41.60
  -8  -4  -1  143.49   44.10
  -8  -4  -1  238.68   40.80
   8   4   1  202.48   40.50
  -8   4  -1  215.28   42.10
   8   4   1  254.67   41.20
  -8   4  -1  153.98   40.20
   8   4   1  165.48   43.20
   8   4   1  191.18   42.10
  -9  -4  -1   69.29   16.60
   9  -4   1   89.19   18.40
   9  -4   1   41.60   17.40
   9  -4   1   44.20   17.50
  -9  -4  -1   57.79   16.50
   9  -4   1   81.69   20.60
   9  -4   1   78.29   17.20
  -9   4  -1   52.09   16.50
   9   4   1   56.69   15.50
  -9   4  -1   70.99   18.60
   9   4   1   51.29   18.80
   9   4   1   86.59   17.00
 -10  -4  -1   31.00   15.50
  10  -4   1   48.90   15.90
  10  -4   1   58.29   18.40
  10  -4   1   37.80   15.90
 -10  -4  -1   41.60   13.20
  10  -4   1   28.60   19.50
  10  -4   1   62.39   15.30
 -10   4  -1   41.50   18.10
  10   4   1   31.40   13.40
  10   4   1   54.69   14.10
 -10   4  -1   19.30   14.80
  10   4   1   28.00   24.30
  11  -4   1   10.80   14.80
 -11  -4  -1   15.70   15.20
  11  -4   1    6.80   15.40
 -11  -4  -1    9.70   11.90
  11  -4   1   32.40   15.80
 -11   4  -1   13.30   17.70
  11   4   1    5.00   13.70
  11   4   1  -17.50   14.40
 -11   4  -1   14.60   14.80
  11   4   1   22.60   14.10
 -12  -4  -1   43.70   19.90
  12  -4   1   32.30   18.90
  12  -4   1   38.30   20.70
  12  -4   1   35.60   20.20
  12   4   1   61.89   17.10
  12   4   1   38.30   19.00
 -12   4  -1   16.10   22.70
  12   4   1   81.99   21.30
 -12   4  -1   57.39   19.40
  13  -4   1  116.29   32.10
  13  -4   1   93.59   30.60
 -13  -4  -1  121.19   28.40
 -13  -4  -1  172.78   31.00
  13  -4   1  172.98   32.90
  13   4   1  142.09   30.80
  13   4   1   56.89   29.30
  13   4   1  127.89   27.70
 -13   4  -1  107.49   30.40
  14  -4   1   32.50   24.90
  14  -4   1   62.89   24.80
 -14  -4  -1   39.60   25.90
  14  -4   1    0.20   22.20
 -14   4  -1   15.50   22.60
  14   4   1  106.89   27.60
  14   4   1   29.40   18.80
 -15  -4  -1  131.39   28.60
  15  -4   1   57.59   32.20
  15  -4   1   82.49   32.40
  15  -4   1  108.89   31.30
  15   4   1   75.89   28.30
 -15   4  -1   77.39   31.00
  15   4   1   62.29   32.00
 -14  -5   1  -16.70   16.90
  14  -5  -1    6.00   26.40
  14  -5  -1   35.30   25.50
  14  -5  -1  -14.00   22.20
  14   5  -1    0.80   19.40
  13  -5  -1   39.20   23.40
 -13  -5   1   54.09   28.60
  13  -5  -1   53.09   23.30
  13  -5  -1   38.30   22.70
 -13  -5   1   36.10   16.90
  13   5  -1   29.80   20.30
  13   5  -1   88.49   25.10
 -12  -5   1   33.70   22.70
 -12  -5   1   26.10   15.10
  12  -5  -1   15.70   19.20
  12  -5  -1   47.60   20.60
  12  -5  -1   39.60   18.50
  12   5  -1    7.60   18.50
  12   5  -1   35.00   17.30
  12   5  -1   14.00   15.80
 -12   5   1   24.90   22.60
  11  -5  -1   54.09   23.20
 -11  -5   1   72.49   19.00
  11  -5  -1   89.99   23.50
 -11  -5   1   82.69   24.80
  11  -5  -1   53.59   21.30
  11   5  -1   87.39   22.50
 -11   5   1   78.59   25.00
  11   5  -1   71.49   21.10
  11   5  -1   85.09   19.60
 -10  -5   1   88.09   18.70
  10  -5  -1   66.69   22.60
 -10  -5   1   66.29   22.50
  10  -5  -1   63.59   22.80
  10  -5  -1   59.79   19.60
  10  -5  -1   78.39   20.60
  10   5  -1   77.39   19.00
  10   5  -1   79.89   26.70
 -10   5   1   79.49   20.10
 -10   5   1   78.59   23.10
  10   5  -1   94.39   20.20
  -9  -5   1   38.40   16.00
   9  -5  -1   39.10   15.60
   9  -5  -1   20.00   13.80
  -9  -5   1   28.20   10.90
   9  -5  -1   16.40   15.20
   9  -5  -1   22.50   12.00
  -9   5   1   30.80   13.20
   9   5  -1   50.49   14.60
   9   5  -1   49.00   12.20
  -9   5   1   16.00   15.70
   9   5  -1   31.70   12.90
  -8  -5   1   -6.60   13.10
   8  -5  -1    8.10   13.30
  -8  -5   1   18.70   16.00
   8  -5  -1  -11.10   11.30
  -8  -5   1    7.00    8.20
   8  -5  -1   -2.80   10.10
   8  -5  -1    8.50   11.30
   8  -5  -1    1.60   13.90
   8  -5  -1   -4.10    9.70
   8   5  -1   -9.00   15.40
  -8   5   1   10.90   10.30
   8   5  -1   -1.10   10.00
   8   5  -1    5.60   10.60
  -8   5   1   14.90   13.40
   8   5  -1    2.60    9.00
   7  -5  -1   50.89   14.10
   7  -5  -1   84.29   17.50
  -7  -5   1   95.39   17.80
   7  -5  -1   33.70   14.80
  -7  -5   1   88.09   18.10
   7  -5  -1   74.99   18.60
   7  -5  -1   48.10   15.40
  -7   5   1   70.89   17.20
   7   5  -1   87.69   17.80
   7   5  -1   45.10   16.00
   7   5  -1   49.40   14.30
  -7   5   1   50.59   14.60
   7   5  -1   89.89   16.40
   6  -5  -1   36.40   13.30
   6  -5  -1   83.39   16.30
  -6  -5   1   58.49   14.00
   6  -5  -1   59.29   17.60
   6  -5  -1   57.99   14.30
  -6  -5   1   55.79   16.00
  -6  -5   1   57.99   15.90
   6  -5  -1   83.59   16.80
  -6   5   1   71.29   17.20
  -6   5   1   69.39   18.50
   6   5  -1   67.59   14.00
   6   5  -1   94.19   17.10
   6   5  -1   63.99   15.80
  -6   5   1   49.70   13.60
   6   5  -1   65.39   15.80
   5  -5  -1   17.30    9.20
   5  -5  -1    7.50   10.90
  -5  -5   1   29.90    9.50
   5  -5  -1    5.50    7.90
  -5  -5   1   17.80   10.60
   5  -5  -1   16.90    9.70
  -5  -5   1   13.80    7.30
  -5   5   1   21.60   10.60
  -5   5   1   23.30    7.00
  -5   5   1   -8.60    9.10
   5   5  -1   30.00   10.80
   5   5  -1   20.50    7.30
   5   5  -1   17.00    8.40
   4  -5  -1   12.70   10.20
   4  -5  -1   28.60    9.70
   4  -5  -1   21.10    8.30
  -4  -5   1   36.50    9.00
  -4  -5   1   15.30    9.80
  -4  -5   1   31.20   11.10
   4  -5  -1   40.50   10.90
  -4   5   1   29.00   11.30
  -4   5   1   16.40    9.50
   4   5  -1   41.10   10.60
   4   5  -1   46.70   10.60
   4   5  -1   59.39   10.50
   4   5  -1   39.90    9.40
  -4   5   1   34.80    8.40
  -3  -5   1  300.67   46.50
   3  -5  -1  265.37   45.80
   3  -5  -1  235.18   46.60
  -3  -5   1  237.38   46.70
   3  -5  -1  187.88   47.30
  -3  -5   1  245.08   46.20
   3   5  -1  232.08   47.40
  -3   5   1  243.08   46.70
  -3   5   1  234.88   45.50
   3   5  -1  258.87   46.30
   3   5  -1  269.07   46.40
  -3   5   1  324.27   47.60
   3   5  -1  271.67   46.20
   2  -5  -1    9.50    7.30
  -2  -5   1   35.20    6.70
  -2  -5   1   22.50    8.50
   2  -5  -1   18.50    9.10
  -2  -5   1   15.40    6.60
   2  -5  -1   15.20    5.90
  -2   5   1    7.30    7.10
  -2   5   1   14.50    5.30
   2   5  -1   18.00    7.30
   2   5  -1   16.80    6.60
   2   5  -1   27.00    8.20
   2   5  -1    8.80    5.80
  -2   5   1   13.80    8.10
   1  -5  -1 1175.08  201.98
  -1  -5   1 1125.89  201.38
   1  -5  -1  984.80  201.68
   1  -5  -1 1172.98  200.78
  -1  -5   1 1161.78  200.78
  -1   5   1 1064.39  201.48
   1   5  -1 1242.08  201.48
  -1   5   1 1187.38  200.88
   0  -5   1   12.50    6.00
   0  -5  -1   15.30    5.60
   0  -5  -1    7.00    5.50
   0  -5  -1   19.10    8.20
   0  -5   1    5.80    8.20
   0   5  -1   15.40    7.90
   0   5   1    7.90    5.20
   0   5   1    6.60    6.40
   0   5  -1    9.00    7.00
   0   5   1   21.10    6.70
  -1  -5  -1  920.01  173.38
  -1  -5  -1  955.00  172.78
  -1  -5  -1  936.91  172.98
   1  -5   1  869.01  173.58
   1  -5   1  968.60  173.18
  -1   5  -1  901.01  173.08
   1   5   1 1026.00  173.18
   1   5   1 1137.49  172.88
   1   5   1 1103.49  173.58
   2  -5   1  303.67   54.79
   2  -5   1  327.67   54.89
  -2  -5  -1  318.37   54.39
  -2  -5  -1  292.27   54.89
  -2  -5  -1  308.57   54.39
   2  -5   1  251.67   54.59
  -2   5  -1  327.37   55.09
   2   5   1  298.07   54.39
  -2   5  -1  265.67   54.59
   2   5   1  315.57   54.39
   3  -5   1  982.60  166.28
   3  -5   1  771.02  165.98
  -3  -5  -1  887.01  165.88
   3  -5   1  725.43  166.28
  -3  -5  -1 1160.38  166.48
  -3  -5  -1  922.31  166.08
   3   5   1 1011.60  166.08
  -3   5  -1 1057.39  166.68
  -3   5  -1  888.51  166.28
   3   5   1 1027.70  165.98
   4  -5   1   25.10   10.30
   4  -5   1   13.50   11.70
  -4  -5  -1   34.70   10.60
   4  -5   1   36.70   10.50
  -4  -5  -1   22.50   12.30
  -4  -5  -1   45.20   10.50
  -4   5  -1   21.90   10.70
  -4   5  -1   32.80   11.30
   4   5   1   29.60    9.70
   4   5   1   35.40   10.10
  -4   5  -1   28.50    7.60
  -5  -5  -1  424.46   74.09
   5  -5   1  402.26   73.29
  -5  -5  -1  447.76   75.09
   5  -5   1  438.46   73.39
   5  -5   1  413.16   74.69
   5  -5   1  370.46   74.99
  -5  -5  -1  425.46   74.49
   5   5   1  487.25   74.99
  -5   5  -1  385.06   73.19
  -5   5  -1  347.97   74.59
  -6  -5  -1   20.10    9.30
   6  -5   1   17.10   10.60
   6  -5   1   34.60    8.40
  -6  -5  -1   39.30   11.50
   6  -5   1   34.80   10.00
  -6  -5  -1   34.70   18.60
   6  -5   1   17.70   11.40
   6   5   1   26.10   11.20
   6   5   1   25.30    9.30
  -6   5  -1   33.70   12.00
   6   5   1   21.90   10.10
  -7  -5  -1   36.10   10.70
   7  -5   1   20.10   11.20
   7  -5   1    5.00   14.40
  -7  -5  -1   39.60   11.40
   7  -5   1   26.80   10.60
   7  -5   1   16.10    8.70
   7  -5   1   16.40   12.40
  -7  -5  -1   33.10   14.40
   7   5   1    6.90   11.10
   7   5   1   36.00   10.50
   7   5   1   11.20   10.30
  -7   5  -1   35.00   13.30
   7   5   1   33.10   14.60
   8  -5   1  266.97   53.69
   8  -5   1  272.57   54.49
   8  -5   1  222.08   53.19
  -8  -5  -1  314.07   53.59
   8  -5   1  337.17   53.29
  -8  -5  -1  297.17   52.99
   8   5   1  280.47   54.79
   8   5   1  264.47   52.69
  -8   5  -1  293.07   54.09
  -9  -5  -1  117.49   24.30
   9  -5   1  104.39   25.80
   9  -5   1  106.29   25.50
   9  -5   1  107.79   27.10
   9  -5   1  129.79   25.10
  -9  -5  -1  161.48   26.30
  -9   5  -1   79.29   24.50
   9   5   1  109.39   26.20
   9   5   1   99.69   24.50
  -9   5  -1  121.99   26.20
   9   5   1  114.19   25.80
  10  -5   1  134.19   27.90
  10  -5   1  116.49   27.20
 -10  -5  -1  121.49   25.40
  10  -5   1   98.29   27.00
  10  -5   1  116.39   26.10
 -10  -5  -1  133.19   26.70
  10   5   1   69.29   25.90
  10   5   1  115.19   25.80
 -10   5  -1   76.69   27.30
  10   5   1  139.29   26.00
 -10   5  -1  133.79   27.60
  11  -5   1  111.89   25.80
 -11  -5  -1  121.59   26.60
  11  -5   1   99.69   27.60
 -11  -5  -1  111.69   24.80
  11  -5   1   84.89   26.30
  11   5   1   94.99   27.70
 -11   5  -1  103.29   26.10
  11   5   1  114.69   24.90
 -11   5  -1  100.89   28.30
 -12  -5  -1   72.49   21.50
  12  -5   1   28.60   20.00
  12  -5   1   32.50   20.40
 -12  -5  -1   35.60   16.50
  12   5   1   10.00   19.50
 -12   5  -1    8.40   18.70
  12   5   1   32.80   16.60
 -13  -5  -1  -28.90   23.70
  13  -5   1  -11.50   19.80
 -13  -5  -1   48.70   17.10
  13  -5   1    2.00   19.70
  13  -5   1    4.60   23.40
  13   5   1   24.60   24.60
  13   5   1  -19.20   17.70
  13   5   1  -19.70   20.60
 -13   5  -1  -20.70   25.40
  14  -5   1   85.69   33.00
  14  -5   1  115.99   31.60
 -14  -5  -1  107.29   27.30
  14  -5   1   77.69   30.60
  14   5   1   71.19   31.70
  14   5   1  105.79   27.80
  14  -6  -1   22.10   25.70
 -14  -6   1   38.30   18.90
  14  -6  -1   18.80   25.60
  14  -6  -1   64.19   28.60
  14   6  -1   21.10   25.50
  14   6  -1    2.40   24.10
  13  -6  -1   24.10   26.20
  13  -6  -1   26.40   22.50
  13  -6  -1   27.30   21.90
 -13  -6   1   24.60   17.90
 -13   6   1   33.10   28.70
  13   6  -1   34.20   22.30
  13   6  -1   25.00   20.60
 -12  -6   1   15.20   33.40
 -12  -6   1   -1.40   14.70
  12  -6  -1   19.20   20.10
  12  -6  -1   -8.80   21.70
  12  -6  -1    6.20   18.90
  12   6  -1   10.50   19.00
 -12   6   1   14.10   24.50
  12   6  -1    2.50   17.50
  11  -6  -1   83.49   38.40
  11  -6  -1   96.29   28.00
 -11  -6   1   93.09   22.60
 -11  -6   1  125.09   30.00
  11  -6  -1   96.39   26.00
  11  -6  -1  114.69   25.10
 -11   6   1   79.19   28.50
  11   6  -1   73.09   26.00
  11   6  -1   83.49   22.90
  11   6  -1  111.89   25.40
 -10  -6   1   34.90   24.30
 -10  -6   1  102.79   19.20
  10  -6  -1   62.79   32.50
  10  -6  -1   50.09   19.60
  10  -6  -1   98.19   22.00
  10  -6  -1   99.49   23.10
 -10   6   1   62.09   20.40
  10   6  -1   56.89   21.50
  10   6  -1   63.49   20.60
  10   6  -1   89.29   19.80
   9  -6  -1   98.49   20.00
   9  -6  -1   62.19   17.20
  -9  -6   1   60.09   21.90
  -9  -6   1   53.69   16.00
   9  -6  -1   95.29   22.30
   9  -6  -1   63.99   17.90
  -9   6   1   31.50   16.40
  -9   6   1   33.90   20.40
   9   6  -1   49.90   19.10
   9   6  -1   62.09   17.90
   9   6  -1   86.59   24.70
   8  -6  -1    7.30   11.60
  -8  -6   1   -4.70    9.20
   8  -6  -1  -16.70   12.00
   8  -6  -1    5.40   10.80
  -8   6   1   14.50   11.30
  -8   6   1   12.50   14.30
   8   6  -1   10.50   12.10
   8   6  -1   30.20   11.00
   8   6  -1   22.70   12.20
  -7  -6   1   32.80   15.30
  -7  -6   1   49.99   12.20
   7  -6  -1   32.30   10.90
   7  -6  -1   36.00   12.80
  -7  -6   1   35.80   14.80
   7  -6  -1   31.00   13.00
   7   6  -1   24.70   13.10
  -7   6   1   30.10   11.00
  -7   6   1   14.00   14.20
   7   6  -1   49.80   13.40
   7   6  -1   28.40   15.10
   7   6  -1   47.80   11.90
   6  -6  -1   63.29   17.20
   6  -6  -1   33.80   11.60
  -6  -6   1   39.80   11.20
   6  -6  -1   46.50   13.60
   6  -6  -1   29.20   13.50
  -6  -6   1   67.29   15.40
   6  -6  -1   31.60   10.20
  -6   6   1   37.60   15.10
  -6   6   1   33.70   10.50
   6   6  -1   32.80   11.20
   6   6  -1   21.50   11.50
  -6   6   1   18.20   16.70
   6   6  -1   21.00   12.70
   6   6  -1   91.69   18.70
  -5  -6   1  686.73  116.89
   5  -6  -1  623.64  116.39
  -5  -6   1  756.32  116.69
   5  -6  -1  698.83  117.09
   5  -6  -1  558.64  117.29
   5  -6  -1  604.84  117.19
  -5  -6   1  656.83  115.79
   5   6  -1  678.83  116.59
   5   6  -1  698.43  116.59
  -5   6   1  557.14  116.59
   5   6  -1  666.53  115.79
  -5   6   1  663.73  117.29
  -5   6   1  626.54  115.19
  -4  -6   1   -9.10    8.30
  -4  -6   1   -1.40    9.50
   4  -6  -1   -0.10   11.50
   4  -6  -1   -4.10    8.20
  -4  -6   1   -4.60    7.00
   4  -6  -1   12.70   10.20
   4  -6  -1    2.30    6.40
  -4   6   1   -0.80    5.80
   4   6  -1   20.90    8.40
   4   6  -1   -1.60    7.30
   4   6  -1   11.90    9.20
   4   6  -1   24.40    9.70
  -4   6   1   -1.00    9.70
  -4   6   1    8.70   10.30
   3  -6  -1  129.59   29.50
  -3  -6   1  135.19   28.80
   3  -6  -1  186.08   28.00
  -3  -6   1  169.58   29.30
  -3  -6   1  172.28   30.80
  -3   6   1  124.39   27.60
   3   6  -1  169.58   29.60
   3   6  -1  172.38   29.10
  -3   6   1  194.78   36.10
  -3   6   1  106.59   29.30
   3   6  -1  174.68   30.70
   3   6  -1  120.79   28.50
   2  -6  -1  238.08   43.00
  -2  -6   1  201.88   43.40
  -2  -6   1  312.17   47.00
  -2  -6   1  231.98   44.00
   2  -6  -1  192.28   44.70
   2  -6  -1  200.38   45.80
   2   6  -1  231.68   43.40
   2   6  -1  225.08   43.30
  -2   6   1  268.87   45.80
   2   6  -1  375.56   45.70
  -2   6   1  233.78   43.00
   2   6  -1  277.77   45.50
  -2   6   1  241.58   45.30
  -1  -6   1   54.39   12.20
   1  -6  -1   49.00   14.10
  -1  -6   1   42.10   10.10
   1  -6  -1   42.60   12.00
  -1  -6   1   67.39   15.10
   1  -6  -1   53.89   10.40
  -1   6   1   47.60   10.70
   1   6  -1   21.10    9.60
   1   6  -1   55.79   12.60
   1   6  -1   55.79   12.90
  -1   6   1   45.50   12.70
  -1   6   1   55.79   13.20
   0  -6   1   96.29   17.20
   0  -6  -1   33.50   17.10
   0  -6   1   94.29   18.40
   0  -6  -1   82.09   15.20
   0  -6  -1   51.49   15.90
   0  -6   1   51.69   14.00
   0   6  -1  122.09   17.80
   0   6  -1   65.39   16.70
   0   6   1   78.49   17.00
   0   6   1  104.39   15.40
   0   6   1   71.29   16.70
   1  -6   1    3.40   10.30
  -1  -6  -1   19.60    9.70
   1  -6   1    8.30    7.30
  -1  -6  -1   -7.50    6.30
  -1  -6  -1   21.30    7.20
  -1   6  -1    2.20    7.60
   1   6   1   -4.30    7.00
   1   6   1    0.90    7.80
  -1   6  -1   13.90    8.50
   1   6   1    9.20    5.30
  -2  -6  -1  255.37   29.40
   2  -6   1  140.49   26.40
   2  -6   1  145.09   28.10
   2  -6   1  129.89   27.10
  -2  -6  -1  150.48   26.80
  -2  -6  -1   67.09   24.70
   2   6   1  145.29   25.80
  -2   6  -1  153.78   27.30
   2   6   1  130.39   26.40
  -2   6  -1   98.59   26.30
   2   6   1  149.69   26.60
  -3  -6  -1  262.07   52.99
   3  -6   1  297.77   54.49
   3  -6   1  342.67   56.39
  -3  -6  -1  277.27   53.09
  -3  -6  -1  294.07   54.79
   3   6   1  298.67   54.09
  -3   6  -1  392.26   56.09
  -3   6  -1  294.57   53.69
   3   6   1  284.17   52.99
   3   6   1  258.57   52.79
  -4  -6  -1   93.99   16.70
   4  -6   1   59.19   17.90
   4  -6   1   71.59   16.30
  -4  -6  -1   72.49   15.10
  -4  -6  -1   38.00   15.40
   4  -6   1   71.69   15.70
   4   6   1   37.70   14.80
  -4   6  -1   59.79   16.40
  -4   6  -1   70.49   17.50
   4   6   1   48.30   14.40
   4   6   1   79.49   15.60
  -5  -6  -1  104.29   21.10
  -5  -6  -1   56.59   20.40
  -5  -6  -1  103.29   19.50
   5  -6   1   81.39   20.00
   5  -6   1   84.19   20.80
   5  -6   1   84.49   17.50
   5  -6   1   67.79   21.90
  -5   6  -1  107.39   22.60
   5   6   1   99.69   19.90
  -5   6  -1  125.79   22.60
   5   6   1  103.29   21.00
   5   6   1   79.99   19.50
   6  -6   1   38.60   14.50
   6  -6   1   42.10   11.10
  -6  -6  -1   41.20   12.50
  -6  -6  -1   50.69   15.10
  -6  -6  -1   72.59   15.90
   6  -6   1   51.49   17.10
   6   6   1   29.40   14.40
   6   6   1   47.00   13.40
  -6   6  -1   25.80   14.60
  -7  -6  -1   77.09   17.80
   7  -6   1   41.70   13.60
   7  -6   1   32.00   15.30
   7  -6   1   57.99   14.30
  -7  -6  -1   63.39   14.50
   7   6   1   70.69   15.70
   7   6   1   58.79   14.80
   7   6   1   27.80   15.80
   8  -6   1  -14.60   11.90
  -8  -6  -1   19.20   11.30
   8  -6   1    5.10   12.30
   8  -6   1   13.00    9.80
  -8  -6  -1   11.00   14.20
  -8   6  -1   18.50   14.10
   8   6   1   -2.90   11.60
   8   6   1    7.80   12.50
   8   6   1   -8.20   10.30
  -9  -6  -1  -28.10   16.40
   9  -6   1   10.90   16.50
   9  -6   1   26.00   14.40
  -9  -6  -1   -2.60   11.20
   9  -6   1    8.30   11.50
   9   6   1    0.00   12.80
   9   6   1  -11.60   11.50
  -9   6  -1    5.00   17.10
   9   6   1   -4.80   23.40
 -10  -6  -1    4.00   13.20
  10  -6   1   14.20   16.90
 -10  -6  -1   13.80   18.30
  10  -6   1  -14.10   18.30
  10  -6   1  -14.00   13.90
  10  -6   1  132.99   26.10
  10   6   1    8.10   15.90
 -10   6  -1   20.70   18.40
  10   6   1    7.20   13.00
  11  -6   1   -6.70   20.00
  11  -6   1    7.70   18.00
  11  -6   1   13.40   17.10
 -11  -6  -1    8.10   14.10
  11  -6   1  -15.70   21.60
 -11   6  -1   44.20   23.30
  11   6   1   25.50   15.20
  11   6   1   18.10   18.70
  12  -6   1   45.90   19.60
 -12  -6  -1   -2.10   16.60
  12  -6   1    6.20   22.90
 -12  -6  -1   41.40   26.60
  12  -6   1   30.30   21.00
  12   6   1   21.10   20.40
 -12   6  -1    5.80   23.30
  12   6   1   10.60   17.70
 -13  -6  -1   43.50   19.80
 -13  -6  -1   33.30   27.00
  13  -6   1   25.20   22.50
  13  -6   1   18.70   22.70
  13  -6   1   -0.40   24.60
 -13   6  -1    7.30   28.20
  13   6   1   24.40   24.20
  13   6   1    7.80   19.30
  14  -6   1   21.10   29.30
 -13  -7   1   16.60   19.80
  13  -7  -1   39.80   29.10
  13  -7  -1   44.50   27.40
  13  -7  -1   46.40   25.40
 -13   7   1   17.10   31.10
  13   7  -1   83.39   24.80
  13   7  -1   11.50   38.20
  12  -7  -1  -18.60   20.80
 -12  -7   1   20.10   16.30
  12  -7  -1    7.90   19.40
  12  -7  -1   14.50   25.60
 -12   7   1    9.00   25.90
  12   7  -1    2.70   20.60
  12   7  -1    4.40   20.90
  11  -7  -1  120.09   32.70
  11  -7  -1   82.19   28.90
 -11  -7   1  118.59   26.80
  11  -7  -1  103.69   28.40
  11  -7  -1   84.39   31.20
 -11   7   1   69.99   33.10
  11   7  -1  128.29   31.20
  11   7  -1  191.58   30.20
  10  -7  -1  126.29   27.90
  10  -7  -1   46.70   23.60
 -10  -7   1   89.19   20.80
  10  -7  -1   66.59   22.20
  10  -7  -1   90.09   21.80
  10   7  -1   65.49   23.40
  10   7  -1  111.59   23.60
  10   7  -1   58.29   21.60
 -10   7   1   70.29   26.20
   9  -7  -1  169.98   32.20
   9  -7  -1  122.79   30.60
  -9  -7   1  216.68   36.80
  -9  -7   1  182.88   31.80
   9  -7  -1  140.49   36.10
   9  -7  -1  118.99   32.90
   9   7  -1  138.79   30.70
   9   7  -1  158.18   32.60
  -9   7   1  167.38   35.20
  -9   7   1  120.49   30.50
  -8  -7   1  117.49   26.30
  -8  -7   1   81.29   20.10
   8  -7  -1   76.49   21.70
   8   7  -1  102.19   23.20
   8   7  -1   66.49   21.40
   8   7  -1   97.59   21.60
  -7  -7   1   -5.60   14.80
   7  -7  -1    4.90   11.20
  -7  -7   1    4.70    9.60
   7  -7  -1   14.70   13.30
   7  -7  -1   11.70    9.00
  -7  -7   1    4.70   16.30
   7   7  -1    6.30   10.70
   7   7  -1   -2.60   11.50
  -7   7   1   21.30   14.60
   7   7  -1  -20.60   15.80
  -7   7   1    4.00    9.70
   7   7  -1    8.80   12.40
  -6  -7   1   26.20   11.00
  -6  -7   1   35.80   13.50
   6  -7  -1   18.90    9.60
  -6  -7   1   43.30   17.00
   6  -7  -1   21.80   11.10
   6  -7  -1   39.10   13.20
  -6   7   1   17.70    9.80
   6   7  -1   30.70   13.50
   6   7  -1   39.80   15.50
   6   7  -1   37.60   12.60
   6   7  -1   61.19   14.50
  -6   7   1   28.20   14.70
  -5  -7   1    6.20    9.10
  -5  -7   1   15.60   10.70
  -5  -7   1   24.00   14.50
   5  -7  -1    1.90   10.30
   5   7  -1   14.30    9.90
  -5   7   1   12.30    7.60
   5   7  -1   36.70   12.50
   5   7  -1   17.70   12.30
  -5   7   1    4.60   11.90
  -4  -7   1   14.70   12.60
  -4  -7   1   15.40   10.00
  -4  -7   1   -1.20    7.90
   4  -7  -1    6.40    9.80
  -4   7   1    2.00    6.70
   4   7  -1   14.10    9.80
   4   7  -1    2.00   10.10
   4   7  -1   -4.10    8.70
  -4   7   1    6.00    9.70
   3  -7  -1   17.50    9.60
  -3  -7   1    1.60    8.70
  -3  -7   1   10.30    8.70
  -3  -7   1    9.70   13.40
   3  -7  -1    2.00   14.50
   3   7  -1    2.70    9.40
  -3   7   1    9.20    6.20
   3   7  -1   15.20    8.80
   3   7  -1   -1.00    7.60
  -3   7   1   14.60   12.30
  -3   7   1    2.20    9.90
   3   7  -1   -3.80   10.20
   2  -7  -1   16.60   13.90
   2  -7  -1   33.00    8.60
   2  -7  -1   41.30   11.40
  -2  -7   1   44.50   10.80
  -2  -7   1   38.10   14.70
  -2  -7   1   26.60    9.70
   2   7  -1   22.90    9.50
  -2   7   1   27.90    8.70
   2   7  -1   22.80    8.50
   2   7  -1   29.90   11.40
  -2   7   1   14.50   10.50
  -2   7   1   60.59   13.70
  -1  -7   1  187.58   33.40
  -1  -7   1  181.78   35.00
   1  -7  -1  177.38   36.30
   1  -7  -1  192.98   33.60
   1  -7  -1  203.08   35.50
  -1  -7   1  167.38   36.90
  -1   7   1  203.18   35.80
   1   7  -1  158.18   33.00
   1   7  -1  228.48   36.90
  -1   7   1   91.69   34.50
   1   7  -1  192.38   36.50
  -1   7   1  204.78   33.60
   0  -7   1   18.20   13.80
   0  -7  -1   16.10    9.20
   0  -7   1   26.00    9.70
   0  -7  -1   22.80    7.50
   0  -7  -1    9.10   12.90
   0   7  -1    4.40   10.40
   0   7   1   15.10    7.40
   0   7  -1    9.30    8.70
   0   7   1   19.30   10.10
   0   7   1   19.40   10.90
  -1  -7  -1  306.97   54.79
  -1  -7  -1  308.37   53.59
  -1  -7  -1  294.57   56.79
   1  -7   1  300.67   56.29
   1  -7   1  376.56   54.89
   1   7   1  258.27   53.09
   1   7   1  196.98   54.19
  -1   7  -1  313.77   55.99
  -1   7  -1  322.67   55.89
   1   7   1  321.37   55.29
  -2  -7  -1    1.20    8.20
   2  -7   1    8.00   11.30
   2  -7   1   -4.80   13.30
  -2  -7  -1    2.60    8.30
   2  -7   1   -2.00    8.00
  -2   7  -1   10.10   11.00
   2   7   1    1.20    7.00
  -2   7  -1    2.40    7.60
   2   7   1  -14.80    8.90
   2   7   1   -3.10    8.30
  -3  -7  -1   13.80   14.40
  -3  -7  -1    2.00    9.10
   3  -7   1   -2.30   14.50
   3  -7   1    6.60    9.60
   3  -7   1   13.60   11.90
  -3  -7  -1    5.20    8.40
   3   7   1   19.70   10.30
  -3   7  -1    4.50    9.80
   3   7   1  -12.30    9.40
   3   7   1    8.00    8.10
  -3   7  -1   13.20   12.50
  -4  -7  -1   35.20   14.80
  -4  -7  -1   40.40   13.20
   4  -7   1   15.40   12.50
  -4  -7  -1   23.70   11.90
   4   7   1   44.10   11.90
  -4   7  -1   44.50   14.20
   4   7   1   48.90   13.40
   4   7   1   48.50   12.90
   5  -7   1  142.79   33.10
  -5  -7  -1  162.98   35.60
  -5  -7  -1  162.38   32.80
  -5  -7  -1  175.28   34.00
  -5   7  -1  150.78   33.90
   5   7   1  204.68   33.70
   5   7   1  151.08   33.10
   5   7   1  168.48   33.60
  -6  -7  -1   84.69   18.60
  -6  -7  -1   33.70   14.20
   6  -7   1   55.49   16.80
   6   7   1   36.70   15.00
   6   7   1   49.50   15.90
  -6   7  -1   49.90   17.60
   6   7   1   80.49   17.00
   6   7   1   75.29   18.70
   7  -7   1  120.19   24.00
  -7  -7  -1   64.69   24.00
   7  -7   1  134.99   28.30
   7  -7   1  131.59   23.80
  -7   7  -1  138.29   28.90
   7   7   1  167.68   27.00
   7   7   1  115.29   27.00
   7   7   1  105.59   26.00
   8  -7   1    3.90   13.20
  -8  -7  -1   39.10   13.40
   8  -7   1   20.70   15.20
   8  -7   1   20.80   11.60
  -8  -7  -1   46.60   20.10
   8   7   1   49.70   13.60
   8   7   1   23.90   15.50
  -8   7  -1   28.90   18.20
  -9  -7  -1   19.70   13.10
  -9  -7  -1    7.20   20.00
   9  -7   1    1.50   12.10
   9  -7   1   29.50   15.60
   9  -7   1   -4.20   14.90
   9   7   1    6.10   14.70
   9   7   1   12.30   14.00
  -9   7  -1   14.70   17.60
 -10  -7  -1   -9.00   13.50
  10  -7   1   -4.60   14.80
  10  -7   1  -37.90   17.60
  10  -7   1   19.20   17.80
  10  -7   1  -34.60   20.70
 -10  -7  -1   30.40   22.10
 -10   7  -1   20.00   21.70
  10   7   1    6.80   15.60
  10   7   1  -17.30   16.40
 -11  -7  -1   40.50   17.30
 -11  -7  -1   49.10   27.40
  11  -7   1    2.00   20.00
  11  -7   1   20.80   17.50
  11  -7   1   -2.30   22.10
  11  -7   1   60.79   23.10
  11   7   1   32.50   18.10
 -11   7  -1   15.00   26.10
  11   7   1   10.30   19.70
  12  -7   1   24.40   19.50
  12  -7   1    5.00   24.60
 -12  -7  -1    5.40   19.40
  12  -7   1   23.20   23.90
 -12  -7  -1   39.00   28.90
 -12   7  -1   26.50   28.90
  12   7   1   16.60   22.10
  12   7   1   25.70   19.40
  13  -7   1   67.09   27.50
  13  -7   1   27.60   26.10
  13  -7   1   -3.70   26.20
 -13  -7  -1   -6.70   19.70
  13   7   1   42.90   21.40
  13   7   1   17.50   25.20
 -13   7  -1  -17.90   31.40
  12  -8  -1   11.60   22.10
 -12  -8   1   47.50   22.10
  12  -8  -1   64.99   29.20
  12  -8  -1   39.00   26.40
 -12   8   1   65.99   31.40
  12   8  -1   50.59   25.30
  11  -8  -1    7.90   22.00
  11  -8  -1    3.10   23.30
  11  -8  -1  -18.30   24.30
  11  -8  -1   33.00   18.70
 -11  -8   1    6.80   16.40
  11   8  -1   -6.30   20.00
 -11   8   1   57.69   27.60
  11   8  -1    7.80   19.90
  10  -8  -1   75.69   22.90
  10  -8  -1  115.49   32.40
  10  -8  -1   80.59   26.00
  10  -8  -1   71.69   29.90
 -10  -8   1  123.49   24.20
  10   8  -1   79.69   25.00
 -10   8   1   92.59   30.40
  10   8  -1   64.99   26.20
  -9  -8   1   76.39   19.10
   9  -8  -1   59.19   17.60
   9  -8  -1   76.79   21.60
   9  -8  -1   85.39   24.10
  -9   8   1   78.09   19.70
   9   8  -1   35.20   20.80
   9   8  -1   62.69   21.30
  -9   8   1   46.60   25.00
  -8  -8   1   71.49   17.10
   8  -8  -1   70.19   19.20
   8  -8  -1   46.20   17.50
   8  -8  -1   37.30   15.50
   8   8  -1   77.89   19.20
   8   8  -1   67.59   18.40
  -8   8   1   33.80   16.00
  -8   8   1   23.80   20.70
   7  -8  -1    4.50   10.70
   7  -8  -1    8.10   13.80
  -7  -8   1    1.80   11.60
   7  -8  -1    6.60    9.80
   7   8  -1   14.90   13.20
  -7   8   1   -3.10   11.10
  -7   8   1    4.40   16.20
   7   8  -1   11.40   13.80
  -6  -8   1  200.78   34.70
  -6  -8   1  126.29   31.90
   6  -8  -1  133.39   30.00
   6  -8  -1  159.28   34.20
  -6   8   1  130.19   30.20
   6   8  -1  242.98   35.00
   6   8  -1  259.17   34.80
   6   8  -1  167.38   33.20
   6   8  -1  169.18   33.80
  -6   8   1  124.49   34.50
   5  -8  -1   65.09   22.30
  -5  -8   1  110.09   21.80
  -5   8   1   48.10   22.90
   5   8  -1   73.19   21.20
   5   8  -1  101.09   23.10
   5   8  -1  177.58   27.80
   5   8  -1  158.58   24.40
  -4  -8   1  280.47   52.99
  -4  -8   1  242.08   52.59
   4  -8  -1  346.37   55.09
   4   8  -1  394.66   53.89
   4   8  -1  281.57   52.59
  -4   8   1  274.67   54.29
   4   8  -1  281.37   53.99
   4   8  -1  189.08   52.79
   3  -8  -1  -12.80    9.50
  -3  -8   1    2.50    9.60
  -3  -8   1   12.40   10.40
   3   8  -1   -8.90    9.70
   3   8  -1   -3.80   10.30
   3   8  -1    5.70   11.80
   3   8  -1    8.00    8.90
  -3   8   1   -3.10   11.00
  -2  -8   1  220.98   45.40
   2  -8  -1  235.48   46.00
   2   8  -1  249.97   44.30
   2   8  -1  259.47   44.30
   2   8  -1  195.18   45.70
  -2   8   1  198.08   46.10
   2   8  -1  299.37   47.20
  -1  -8   1   -0.10    9.30
   1  -8  -1    4.80    9.60
   1   8  -1  -17.20   12.40
   1   8  -1    3.80   10.20
  -1   8   1   11.20   11.60
  -1   8   1   10.10    7.10
   1   8  -1    0.10    6.50
   0  -8  -1  225.08   43.70
   0  -8   1  208.78   43.10
   0  -8  -1  217.88   41.60
   0   8   1  254.27   44.80
   0   8  -1  218.68   44.30
   0   8   1  230.88   41.90
  -1  -8  -1  199.38   48.20
  -1  -8  -1  375.26   54.79
  -1  -8  -1  294.27   48.00
   1  -8   1  205.08   48.70
  -1   8  -1  251.37   49.80
   1   8   1  251.17   47.50
   1   8   1  316.27   50.59
  -2  -8  -1    8.10    9.90
  -2  -8  -1   -6.10    9.10
  -2  -8  -1  -15.90   14.10
   2  -8   1    6.60   10.30
   2   8   1    8.30   11.20
   2   8   1    0.50    8.00
  -2   8  -1    6.20   11.00
  -3  -8  -1   73.39   16.90
  -3  -8  -1   61.59   20.70
   3  -8   1   88.19   17.60
  -3  -8  -1   36.60   16.30
   3   8   1   43.10   15.10
  -3   8  -1   53.59   17.30
   3   8   1   88.09   18.10
   4  -8   1   44.60   18.10
  -4  -8  -1   57.59   18.10
  -4  -8  -1   51.09   17.40
  -4  -8  -1   90.59   21.30
   4   8   1   83.79   17.20
  -4   8  -1   72.89   20.10
   4   8   1   90.99   18.80
  -5  -8  -1  306.17   45.20
  -5  -8  -1  155.98   41.10
  -5  -8  -1  319.77   45.30
  -5   8  -1  159.18   43.20
   5   8   1  214.38   42.30
   5   8   1  196.08   42.50
   5   8   1  261.37   44.20
  -6  -8  -1   -3.30   10.60
   6  -8   1   -0.80   13.60
  -6  -8  -1    6.20   17.30
   6   8   1   -0.50   11.80
  -6   8  -1   35.50   16.90
   6   8   1   -5.00   11.20
   7  -8   1   -4.70   13.90
  -7  -8  -1   11.90   11.60
  -7  -8  -1   37.70   19.30
  -7   8  -1   -3.00   15.00
   7   8   1    5.70   13.90
   7   8   1    0.30   13.30
  -8  -8  -1   88.79   27.20
  -8  -8  -1   65.69   21.20
   8  -8   1   92.59   24.50
   8   8   1  115.69   23.80
  -8   8  -1   91.89   26.30
   8   8   1   59.69   22.60
  -9  -8  -1   66.49   19.50
   9  -8   1   32.20   16.80
   9  -8   1   59.59   21.40
   9  -8   1   53.09   18.50
   9   8   1  110.99   20.40
   9   8   1   40.00   20.60
  -9   8  -1    4.80   23.20
  10  -8   1   -4.80   20.60
  10  -8   1   73.49   27.60
  10  -8   1   24.50   19.80
  10  -8   1   24.90   16.20
 -10  -8  -1   27.80   18.30
  10   8   1   45.00   22.10
 -10   8  -1   38.40   24.50
  10   8   1   96.69   20.40
 -11  -8  -1   79.49   20.60
  11  -8   1   32.30   19.00
  11  -8   1   20.50   22.80
  11  -8   1   12.70   27.70
  11  -8   1   35.90   24.40
  11   8   1   63.09   20.90
  11   8   1   28.20   22.80
 -11   8  -1   -7.30   25.80
 -12  -8  -1   27.20   21.00
  12  -8   1   34.00   21.00
  12  -8   1    9.90   27.80
 -12   8  -1   28.50   32.40
  12   8   1   18.70   21.70
  11  -9  -1  130.29   36.60
  11  -9  -1   83.29   24.80
 -11  -9   1  116.79   26.80
 -11   9   1   94.29   35.50
  11   9  -1   50.89   26.40
  11   9  -1   56.59   28.20
  10  -9  -1   15.00   21.90
 -10  -9   1   34.80   20.00
  10  -9  -1    2.30   29.40
  10  -9  -1   58.09   18.40
  10  -9  -1  -12.90   21.10
  10   9  -1   55.69   20.70
 -10   9   1    2.90   24.60
  10   9  -1   33.50   21.30
   9  -9  -1   87.89   24.20
  -9  -9   1   80.59   20.60
   9  -9  -1   21.80   18.60
   9   9  -1   35.60   21.10
  -9   9   1   53.19   25.10
   9   9  -1   52.59   21.10
  -8  -9   1  102.39   22.00
   8  -9  -1  107.79   25.90
   8  -9  -1   56.29   21.10
  -8   9   1   73.49   26.30
   8   9  -1   76.69   24.20
   7  -9  -1   -6.80   15.70
  -7  -9   1    1.00   12.90
   7   9  -1    4.10   14.50
  -7   9   1  -16.10   19.00
   7   9  -1   -5.90   15.50
  -6  -9   1  251.27   43.20
   6  -9  -1  223.18   45.30
   6   9  -1  246.38   44.40
   6   9  -1  255.17   48.70
  -6   9   1  166.48   44.60
   6   9  -1  169.68   44.30
  -5  -9   1   44.00   16.10
   5  -9  -1   72.89   19.60
  -5  -9   1   61.69   17.80
   5   9  -1   34.40   17.30
  -5   9   1   32.20   19.30
   5   9  -1   38.40   18.80
   5   9  -1   69.19   17.10
  -4  -9   1  122.69   23.90
  -4  -9   1   99.79   23.90
   4  -9  -1   67.59   23.80
  -4   9   1   77.89   25.70
   4   9  -1  114.49   23.30
   4   9  -1  127.09   25.60
   4   9  -1  114.39   25.00
   3  -9  -1  447.76   79.99
  -3  -9   1  430.36   79.09
  -3  -9   1  489.95   78.39
  -3   9   1  399.56   79.49
   3   9  -1  432.56   78.79
   3   9  -1  466.75   80.09
   3   9  -1  358.36   78.69
  -2  -9   1   89.79   18.80
  -2  -9   1   75.99   16.70
   2   9  -1   75.59   17.60
   2   9  -1   55.89   19.30
   2   9  -1   57.29   16.00
   1  -9  -1  124.49   30.80
   1  -9  -1  143.09   28.20
  -1  -9   1  146.79   27.80
  -1  -9   1  149.88   31.40
  -1   9   1  143.19   27.80
   1   9  -1  196.48   33.00
   1   9  -1  137.69   27.70
  -1   9   1  135.59   31.00
   0  -9  -1    7.00    9.70
   0  -9   1   15.60   12.10
   0  -9  -1   12.60   12.20
   0   9   1   10.00    8.70
   0   9   1   -1.10   12.80
   0   9  -1   20.00   12.90
   1  -9   1   79.09   20.20
  -1  -9  -1   84.79   20.30
  -1  -9  -1   71.79   17.50
  -1   9  -1   52.09   23.00
   1   9   1   73.09   17.20
   1   9   1   75.89   20.60
  -2  -9  -1  647.64  115.79
  -2   9  -1  522.95  116.59
   2   9   1  688.93  114.59
   2   9   1  669.83  116.19
  -3  -9  -1   20.40   13.20
   3  -9   1    9.60   13.10
  -3  -9  -1   12.30   13.10
   3   9   1   23.80   13.50
  -3   9  -1    8.50   12.50
   3   9   1   17.80   10.60
  -4  -9  -1   79.09   20.70
  -4  -9  -1   84.29   21.60
   4  -9   1   60.69   20.30
  -4   9  -1   35.00   20.80
   4   9   1  193.28   24.30
   4   9   1   97.19   21.40
   4   9   1   48.40   18.80
  -5  -9  -1   14.20   13.10
   5  -9   1   10.90   14.90
  -5  -9  -1   54.09   18.20
  -5   9  -1   19.70   17.00
   5   9   1    8.50   13.80
   5   9   1   43.40   17.40
   5   9   1   17.60   13.80
   6  -9   1   68.89   22.20
  -6  -9  -1   62.89   22.60
   6   9   1   95.09   21.90
  -6   9  -1   80.59   26.50
   6   9   1  104.39   23.50
  -7  -9  -1  220.38   44.00
   7  -9   1  205.88   45.50
   7   9   1  246.58   44.90
  -7   9  -1  174.38   46.20
   7   9   1  241.48   44.80
  -8  -9  -1   21.70   15.90
   8  -9   1   17.80   19.10
   8   9   1   20.50   17.10
   8   9   1    8.50   16.50
  -8   9  -1   14.10   22.30
   9  -9   1  113.99   28.00
  -9  -9  -1  114.19   23.80
  -9   9  -1   55.29   27.30
   9   9   1   52.89   23.60
   9   9   1   43.20   23.10
 -10  -9  -1  101.59   25.40
  10  -9   1  103.69   29.40
 -10   9  -1   58.19   29.60
  10   9   1   62.49   23.50
  10   9   1   38.40   26.60
  11  -9   1   13.20   18.20
  11  -9   1    6.70   26.30
 -11  -9  -1    7.20   20.50
  11  -9   1   -9.10   29.30
  11   9   1  -28.50   22.40
 -11   9  -1  -10.40   28.10
  11   9   1    3.60   20.70
  10 -10  -1   14.40   25.00
  10 -10  -1    5.00   32.30
 -10 -10   1   13.10   20.00
  10  10  -1   28.50   21.80
  10  10  -1    1.90   23.00
 -10  10   1  -15.50   29.50
  -9 -10   1   59.29   22.30
   9 -10  -1   32.00   30.00
  -9  10   1   -8.30   26.30
   9  10  -1   70.29   24.40
   9  10  -1   53.59   24.40
  -8 -10   1  -12.40   16.40
   8 -10  -1   -6.50   20.20
   8  10  -1    7.00   18.10
   8  10  -1    3.80   18.80
  -8  10   1    1.60   22.80
  -7 -10   1   84.39   24.00
   7 -10  -1  114.99   28.50
   7  10  -1   92.99   26.70
  -7  10   1   57.09   27.10
   7  10  -1  122.69   26.30
  -6 -10   1   17.60   14.30
   6 -10  -1   15.70   18.30
  -6  10   1   -0.30   18.10
   6  10  -1   12.00   16.00
   6  10  -1   -3.10   16.00
  -5 -10   1  381.46   66.49
   5 -10  -1  322.67   66.79
  -5 -10   1  321.47   66.09
  -5  10   1  258.07   67.09
   5  10  -1  380.86   68.19
   5  10  -1  458.15   68.09
   5  10  -1  343.67   65.59
  -4 -10   1  143.59   23.10
   4 -10  -1   39.10   20.40
  -4 -10   1   70.99   21.20
   4  10  -1   58.09   22.40
   4  10  -1   58.59   21.90
  -4  10   1   53.09   24.40
   4  10  -1   65.09   18.20
  -3 -10   1   39.00   16.20
   3 -10  -1   26.80   14.80
  -3 -10   1   18.80   12.50
   3  10  -1    6.00   10.70
   3  10  -1   12.80   14.10
  -3  10   1   10.00   15.60
   3  10  -1   15.00   15.50
  -2 -10   1   -2.40   10.00
   2 -10  -1   -5.30   13.20
  -2 -10   1    1.70   14.30
   2  10  -1   21.70   11.30
  -2  10   1   -5.90   15.60
   2  10  -1    9.10   12.40
   2  10  -1   23.40   14.50
   1 -10  -1   65.49   19.80
  -1 -10   1   55.39   19.90
  -1  10   1   43.40   21.10
   1  10  -1  103.29   22.80
   0 -10  -1  229.28   40.80
   0 -10  -1  143.19   36.90
   0 -10   1  202.58   40.30
   0  10  -1  257.07   43.00
   0  10   1  197.68   37.80
   0  10   1  230.68   41.50
  -1 -10  -1   48.70   15.40
  -1 -10  -1   38.00   17.40
   1 -10   1   46.20   16.40
  -1  10  -1   31.00   17.70
   1  10   1   41.00   16.50
   1  10   1   49.20   19.20
  -2 -10  -1   40.00   17.50
  -2 -10  -1   65.29   19.70
   2 -10   1   56.29   19.50
   2  10   1   34.70   19.30
   2  10   1  109.89   18.40
  -2  10  -1   66.89   20.50
  -3 -10  -1  228.38   40.20
   3 -10   1  143.59   38.60
   3  10   1  243.98   40.60
  -3  10  -1  178.38   41.00
   3  10   1  174.28   37.10
  -4 -10  -1   14.30   17.20
  -4 -10  -1   -5.40   13.90
   4 -10   1   19.80   16.00
   4  10   1    0.70   11.90
   4  10   1  -30.90   17.70
  -4  10  -1    3.00   16.70
   4  10   1   -7.00   15.10
  -5 -10  -1   23.30   16.60
   5 -10   1   33.40   17.50
  -5  10  -1   17.30   19.50
   5  10   1   33.10   16.20
   5  10   1   53.39   18.00
  -6 -10  -1   61.69   24.70
   6 -10   1  123.29   29.10
   6  10   1  113.79   26.30
   6  10   1  119.09   27.30
  -6  10  -1  110.39   29.70
   7 -10   1   50.99   24.20
  -7 -10  -1   39.70   20.70
   7  10   1   93.89   21.60
   7  10   1   53.89   22.60
  -7  10  -1   74.29   27.20
  -8 -10  -1   39.70   18.30
   8 -10   1   78.99   24.40
  -8  10  -1    0.40   24.90
   8  10   1   20.10   20.40
   8  10   1   12.90   20.60
   9 -10   1   -8.70   22.90
  -9 -10  -1    6.90   19.20
   9  10   1   20.50   20.40
   9  10   1  -23.20   19.30
  -9  10  -1   10.80   25.80
  -8 -11   1  -28.80   19.70
   8 -11  -1  -13.50   24.00
   8  11  -1    7.50   19.80
   8  11  -1  -18.40   22.50
  -8  11   1  -10.80   26.10
  -7 -11   1  -23.00   17.70
   7 -11  -1    6.70   25.80
   7  11  -1   22.90   21.60
   7  11  -1  -31.10   17.70
  -7  11   1  -30.70   41.10
   6 -11  -1    5.20   20.10
  -6 -11   1   10.80   18.20
  -6  11   1  -19.90   21.80
   6  11  -1    5.80   16.70
   6  11  -1   15.40   21.20
  -5 -11   1   12.60   17.30
   5 -11  -1    9.70   18.10
  -5 -11   1   -5.30   33.20
   5  11  -1   25.80   29.50
   5  11  -1   -3.50   15.10
   5  11  -1  -26.80   18.40
  -5  11   1    8.30   23.10
   4 -11  -1    0.80   17.20
  -4 -11   1   -1.60   17.00
  -4 -11   1    7.60   17.20
  -4  11   1   10.70   21.00
   4  11  -1   -6.80   19.90
   4  11  -1   16.70   20.70
   4  11  -1    8.80   14.20
  -3 -11   1   67.79   19.30
   3 -11  -1   49.30   19.50
  -3 -11   1   49.00   17.20
   3  11  -1   28.30   16.20
   3  11  -1   14.70   19.60
   3  11  -1   58.49   20.00
  -3  11   1   32.90   21.40
  -2 -11   1  109.29   30.20
   2 -11  -1  121.69   31.20
   2  11  -1  150.38   32.80
  -2  11   1  125.09   32.20
   2  11  -1  133.49   27.40
   1 -11  -1   17.60   17.00
  -1 -11   1   36.10   17.80
  -1  11   1   17.40   18.60
   1  11  -1   46.20   19.10
   0 -11  -1   38.50   17.70
   0 -11   1   16.50   17.60
   0  11   1   17.80   14.00
   0  11   1   20.20   16.80
   0  11  -1   38.40   19.60
  -1 -11  -1   84.29   21.30
   1 -11   1   21.00   22.40
  -1 -11  -1   66.59   23.90
   1  11   1  163.08   27.00
   1  11   1   82.39   20.90
   1  11   1   87.19   21.80
  -1  11  -1  106.09   25.20
  -2 -11  -1  162.38   36.60
  -2 -11  -1  183.38   39.30
   2 -11   1  214.98   39.90
   2  11   1  203.78   37.20
  -2  11  -1  202.98   40.40
   2  11   1   91.49   37.60
   2  11   1  231.98   38.50
  -3 -11  -1   27.50   18.50
  -3 -11  -1   51.69   20.40
   3 -11   1   38.40   20.00
  -3  11  -1   -5.90   20.10
   3  11   1   45.80   21.40
   3  11   1   44.90   16.60
   3  11   1   32.80   20.50
   4 -11   1   21.30   18.70
  -4 -11  -1    7.10   17.20
   4  11   1   29.30   15.60
   4  11   1   28.70   32.10
  -4  11  -1   -0.50   19.20
   4  11   1   18.90   19.90
  -5 -11  -1    3.40   17.00
   5 -11   1   -4.60   19.60
   5  11   1   23.20   15.50
  -5  11  -1   -5.50   22.90
   5  11   1   19.20   20.30
   6 -11   1    3.00   21.50
  -6 -11  -1   -9.80   17.40
   6  11   1  -19.90   20.20
   6  11   1  -17.00   20.10
  -6  11  -1  -31.70   23.70
   7 -11   1   29.90   22.40
  -7 -11  -1  -21.60   18.80
   7  11   1   -0.70   19.80
  -7  11  -1    0.00   28.20
   7  11   1   22.50   21.70
  -8 -11  -1   24.50   20.40
   8 -11   1  -35.50   24.80
   8  11   1  -36.40   19.70
  -8  11  -1   11.40   29.00
   8  11   1   19.90   22.80
  -6 -12   1   28.80   21.40
   6 -12  -1    0.90   23.50
  -6  12   1   19.80   28.90
   6  12  -1    9.50   19.20
   6  12  -1   28.10   25.60
  -5 -12   1  -27.90   20.20
   5 -12  -1    7.20   21.50
   5  12  -1   12.80   22.40
   5  12  -1   -6.70   17.50
  -5  12   1   35.00   27.70
  -4 -12   1   88.69   25.60
   4 -12  -1   79.69   26.30
   4  12  -1  142.89   28.40
   4  12  -1   83.29   28.10
   4  12  -1   22.80   21.50
  -4  12   1   29.70   29.10
  -3 -12   1    0.80   18.80
   3  12  -1    4.90   20.70
   3  12  -1    2.40   16.40
   3  12  -1    6.50   21.80
  -2 -12   1   31.60   21.60
   2 -12  -1   77.69   22.40
   2  12  -1   35.70   22.20
  -2  12   1   15.60   23.10
  -1 -12   1   -9.20   19.60
   1 -12  -1   -3.20   18.80
   1  12  -1    6.50   20.30
  -1  12   1    6.50   21.70
   0 -12  -1   25.70   20.80
   0 -12   1   34.30   21.60
   0  12   1   31.70   22.80
   0  12  -1   27.50   21.60
  -1 -12  -1  -23.30   19.10
   1 -12   1   14.50   19.10
   1  12   1    6.50   16.40
  -1  12  -1   64.89   22.30
   1  12   1   -5.90   19.30
   1  12   1   -0.80   21.30
  -2 -12  -1   25.10   21.40
   2 -12   1   41.40   22.50
  -2 -12  -1   26.70   20.80
   2  12   1   45.90   23.10
   2  12   1   56.09   18.30
   2  12   1   20.10   23.90
  -2  12  -1   28.10   25.20
  -3 -12  -1   31.40   19.70
  -3 -12  -1   15.80   21.40
  -3  12  -1   18.60   35.70
   3  12   1    4.80   22.70
   3  12   1   11.20   17.20
   3  12   1    7.00   25.60
   4 -12   1   56.79   22.70
  -4 -12  -1  -19.00   21.00
  -4  12  -1   36.30   24.90
   4  12   1   35.10   22.60
   4  12   1   35.90   20.00
  -5 -12  -1   47.10   21.70
   5 -12   1    8.00   23.90
   5  12   1   48.20   20.10
   5  12   1   35.70   25.30
  -5  12  -1   20.20   27.50
  16   0  -2   36.40   26.10
  16   0  -2   31.80   29.50
 -16   0   2   51.59   23.30
  16   0  -2    8.20   25.70
  15   0  -2   58.99   25.10
  15   0  -2  112.29   30.50
 -15   0   2   92.19   24.10
  15   0  -2   71.99   28.30
  14   0  -2  596.34  103.09
  14   0  -2  586.64  104.59
 -14   0   2  536.75  101.79
  14   0  -2  530.85  102.29
  13   0  -2   56.69   22.30
  13   0  -2   50.79   16.50
 -13   0   2   49.00   15.80
  13   0  -2    0.70   16.70
  13   0  -2   21.70   18.60
  13   0  -2   43.60   15.70
  12   0  -2  241.48   55.49
 -12   0   2  297.87   57.09
 -12   0   2  267.37   54.29
  12   0  -2  357.16   57.59
  12   0  -2  338.87   55.39
  12   0  -2  283.27   54.29
  12   0  -2  294.87   57.99
  11   0  -2   25.90   11.50
  11   0  -2    2.30   16.70
 -11   0   2   23.60   14.70
  11   0  -2    2.20   12.30
  11   0  -2   28.90   12.00
  11   0  -2    6.80    9.80
 -11   0   2    6.80    9.90
 -10   0   2  592.74  108.19
  10   0  -2  635.14  108.69
  10   0  -2  567.94  107.39
  10   0  -2  598.74  108.79
  10   0  -2  597.74  108.19
 -10   0   2  654.73  109.09
   9   0  -2  382.26   78.99
  -9   0   2  421.16   80.19
   9   0  -2  399.96   79.59
   9   0  -2  488.15   80.69
  -9   0   2  495.85   79.09
   9   0  -2  524.25   81.09
   9   0  -2  450.45   80.19
  -9   0   2  414.46   79.79
  -8   0   2   10.60    9.80
   8   0  -2   36.00    8.50
  -8   0   2   33.10   10.40
  -8   0   2   32.50    7.80
   8   0  -2   25.50   10.80
   8   0  -2    4.10   10.40
   8   0  -2   32.70    9.50
   8   0  -2   17.40    9.00
   7   0  -2 1682.03  273.67
   7   0  -2 1595.44  273.77
  -7   0   2 1379.46  272.87
   7   0  -2 1599.44  273.47
  -7   0   2 1573.04  273.47
   6   0  -2 1418.86  246.78
   6   0  -2 1412.76  246.68
  -6   0   2 1286.27  246.58
   6   0  -2 1567.44  246.88
  -6   0   2 1421.16  246.88
   6   0  -2 1518.65  247.08
  -6   0   2 1262.47  246.08
   5   0  -2 2022.10  375.96
   5   0  -2 2177.38  375.46
   5   0  -2 2379.16  376.26
   5   0  -2 2060.79  376.06
  -5   0   2 2086.39  376.06
  -4   0   2  991.00  172.78
  -4   0   2 1035.70  172.88
   4   0  -2 1118.99  172.98
   4   0  -2  936.81  172.78
   4   0  -2  930.71  172.28
  -4   0   2  930.01  172.28
   3   0  -2 8882.31 1427.06
  -3   0   2 8639.24 1426.96
  -3   0   2 7824.02 1426.46
   3   0  -2 7769.12 1426.56
   3   0  -2 8270.07 1426.96
   3   0  -2 7460.85 1426.46
  -3   0   2 8305.17 1426.96
  -2   0   2 4167.88  709.83
  -2   0   2 4171.98  710.23
   2   0  -2 4080.49  710.23
   2   0  -2 3698.33  709.83
   2   0  -2 3947.60  710.13
   2   0  -2 4162.58  709.83
  -2   0   2 4189.38  710.23
  -1   0   2 3765.02  598.04
   1   0  -2 3269.87  598.24
  -1   0   2 3255.87  598.24
   1   0  -2 3366.96  598.24
   1   0   2 2478.75  424.36
  -1   0  -2 2530.35  424.36
   1   0   2 2224.08  423.96
   1   0   2 2492.75  424.26
  -1   0  -2 2279.87  423.96
  -1   0  -2 2566.64  424.26
  -2   0  -2 7286.77 1306.37
   2   0   2 8029.20 1306.37
  -2   0  -2 7005.30 1306.47
  -2   0  -2 7408.36 1306.07
   2   0   2 6992.20 1306.47
   2   0   2 8056.29 1306.07
   3   0   2  311.77   52.69
   3   0   2  284.97   53.29
   3   0   2  289.07   52.59
  -3   0  -2  320.07   53.39
   3   0   2  306.47   53.09
  -3   0  -2  288.97   52.69
  -3   0  -2  297.77   53.09
   4   0   2  676.43  119.79
   4   0   2  642.04  120.49
   4   0   2  718.43  120.29
  -4   0  -2  681.73  120.59
   4   0   2  635.54  119.79
  -4   0  -2  756.22  120.29
   5   0   2  746.83  133.89
  -5   0  -2  733.43  133.59
  -5   0  -2  717.03  133.99
   5   0   2  826.42  134.29
   5   0   2  771.12  133.29
   5   0   2  759.92  133.29
   6   0   2    9.30    4.50
  -6   0  -2   11.00    7.10
   6   0   2    2.40    7.10
  -6   0  -2   15.20    5.70
   6   0   2   20.30    7.70
   6   0   2    1.80    5.90
   6   0   2    6.90    5.20
   7   0   2   35.30    8.50
  -7   0  -2   24.40   10.50
   7   0   2   23.40    8.70
   7   0   2   26.70    9.80
   7   0   2   28.10   10.40
   7   0   2   22.60    7.90
   8   0   2   66.79   14.50
   8   0   2   72.99   13.40
   8   0   2   44.40   18.20
   8   0   2   49.40   12.90
  -8   0  -2   66.49   13.90
   8   0   2   39.50   14.60
   9   0   2   51.69   16.90
  -9   0  -2   81.89   17.00
   9   0   2   30.90   14.30
   9   0   2   62.29   14.10
   9   0   2   38.70   12.20
  -9   0  -2   54.49   13.20
   9   0   2   61.69   15.20
  10   0   2    5.50    9.40
  10   0   2    4.30   10.50
  10   0   2   15.10   11.30
  10   0   2    1.00   12.30
 -10   0  -2    0.70    9.50
  11   0   2  179.88   39.40
  11   0   2  185.98   36.40
  11   0   2  209.18   36.90
 -11   0  -2  172.58   37.30
  12   0   2   -1.90   15.20
  12   0   2    3.70   12.80
 -12   0  -2   -3.60   12.70
  12   0   2   15.20   14.50
  13   0   2   68.39   26.60
  13   0   2  109.29   24.40
 -13   0  -2  107.19   25.00
  13   0   2  109.19   26.00
  14   0   2   19.50   18.90
 -14   0  -2   38.70   18.20
  14   0   2   -2.10   21.70
  15   0   2   95.49   30.00
  15   0   2  115.79   33.80
 -15   0  -2  138.19   31.70
  16  -1  -2   66.89   24.90
  16  -1  -2   70.89   28.60
  16  -1  -2   50.99   31.10
 -16  -1   2   75.19   24.40
  16   1  -2   78.79   27.00
 -16   1   2   12.40   24.00
  16   1  -2   52.89   29.70
  16   1  -2   12.30   32.30
 -15  -1   2  102.39   28.00
  15  -1  -2  133.29   35.60
  15  -1  -2   97.59   30.10
  15  -1  -2  337.47   40.10
  15   1  -2  138.59   32.30
  15   1  -2   74.09   29.70
 -15   1   2  130.59   30.50
  15   1  -2   81.99   33.90
  14  -1  -2    4.90   20.10
 -14  -1   2   13.50   16.30
  14  -1  -2   -2.40   17.80
  14  -1  -2   36.30   18.20
 -14   1   2   31.00   17.70
  14   1  -2   17.80   18.70
  14   1  -2   33.60   20.00
  14   1  -2   32.50   17.40
  14   1  -2   -5.60   18.10
 -13  -1   2   70.39   18.30
  13  -1  -2   72.19   21.50
  13  -1  -2   41.20   19.90
  13  -1  -2   71.89   23.00
  13  -1  -2   68.49   20.50
 -13  -1   2   86.89   25.40
 -13   1   2   75.39   19.40
  13   1  -2   74.09   21.00
  13   1  -2   69.89   25.10
  13   1  -2   91.09   24.10
  13   1  -2   48.20   18.50
  12  -1  -2   -7.80   13.20
 -12  -1   2    6.60   10.90
  12  -1  -2   19.30   13.60
 -12  -1   2   16.60   17.20
  12  -1  -2  -22.30   26.90
  12  -1  -2    9.60   12.80
  12  -1  -2  -13.10   17.90
  12   1  -2   29.50   17.90
  12   1  -2    5.00   14.70
  12   1  -2   16.40   11.10
  12   1  -2   12.60   14.80
 -12   1   2   -9.30   11.40
 -11  -1   2  563.94  102.59
  11  -1  -2  584.34  103.49
  11  -1  -2  553.94  102.39
 -11  -1   2  520.25  101.29
  11  -1  -2  636.64  101.89
  11  -1  -2  555.64  101.89
  11  -1  -2  648.44  103.19
  11   1  -2  538.25  102.69
 -11   1   2  604.44  101.89
  11   1  -2  549.25  103.69
  11   1  -2  537.95  101.39
  11   1  -2  552.24  102.59
 -10  -1   2  502.25   75.09
  10  -1  -2  335.77   75.19
 -10  -1   2  452.95   76.09
  10  -1  -2  440.86   76.49
  10  -1  -2  445.56   76.29
  10  -1  -2  426.66   77.09
  10  -1  -2  387.86   76.19
  10  -1  -2  364.06   75.39
  10   1  -2  540.65   77.39
  10   1  -2  361.36   75.49
 -10   1   2  379.66   76.09
  10   1  -2  460.85   74.99
 -10   1   2  360.66   74.99
  10   1  -2  437.36   76.29
   9  -1  -2  110.19   23.60
   9  -1  -2   92.49   20.90
  -9  -1   2  108.89   20.70
   9  -1  -2  122.89   24.00
   9  -1  -2  128.19   23.30
  -9  -1   2   68.99   21.80
   9  -1  -2  112.19   22.10
   9  -1  -2  100.59   21.70
   9   1  -2  117.09   23.50
   9   1  -2   90.69   20.40
   9   1  -2  114.49   23.00
   9   1  -2   99.39   22.50
  -9   1   2   89.89   20.80
  -9   1   2  111.49   23.80
   9   1  -2  149.69   24.60
  -8  -1   2 1460.75  296.87
   8  -1  -2 1593.94  297.37
   8  -1  -2 1658.03  297.17
  -8  -1   2 1646.84  296.47
   8  -1  -2 1672.93  296.87
  -8  -1   2 1749.22  297.57
   8   1  -2 1618.84  296.97
  -8   1   2 1794.72  297.47
   8   1  -2 1509.75  297.47
  -8   1   2 1984.90  297.77
   8   1  -2 1766.22  297.77
  -8   1   2 1774.92  296.77
   8   1  -2 1783.62  296.47
  -7  -1   2   50.79   12.40
   7  -1  -2   59.49   12.50
   7  -1  -2   51.39   11.70
   7  -1  -2   55.29   12.60
   7  -1  -2   35.50   12.20
   7  -1  -2   56.39   10.90
  -7  -1   2   33.70   11.50
  -7  -1   2   51.99   10.50
   7  -1  -2   50.29   12.50
  -7   1   2   47.80   12.30
   7   1  -2   35.10   12.00
   7   1  -2   45.60   10.30
   7   1  -2   56.09   12.30
  -7   1   2   37.70   10.60
   7   1  -2   66.79   12.90
  -7   1   2   43.20   11.90
  -6  -1   2  985.40  177.18
   6  -1  -2 1010.00  177.38
   6  -1  -2 1020.90  176.98
   6  -1  -2  989.80  177.28
  -6  -1   2  990.80  177.48
  -6  -1   2 1076.99  176.58
   6  -1  -2 1044.60  177.38
   6  -1  -2 1164.48  177.48
   6   1  -2  953.00  177.08
  -6   1   2 1011.90  176.78
   6   1  -2  980.30  176.48
   6   1  -2 1074.99  177.48
   6   1  -2  827.92  177.38
  -6   1   2 1027.20  177.38
  -6   1   2  931.91  177.18
   5  -1  -2  113.29   21.50
   5  -1  -2  119.89   21.40
   5  -1  -2  114.29   20.70
  -5  -1   2   80.49   19.70
   5  -1  -2  151.28   22.00
  -5  -1   2  130.19   22.30
  -5  -1   2  112.99   21.50
   5  -1  -2  118.39   20.60
  -5   1   2  120.69   20.70
  -5   1   2   99.79   21.10
   5   1  -2  103.29   21.20
   5   1  -2  131.69   22.00
  -5   1   2  124.59   21.30
   5   1  -2  138.69   21.60
   5   1  -2   92.79   19.80
   4  -1  -2 1018.30  183.28
   4  -1  -2 1023.90  183.18
   4  -1  -2 1059.09  183.68
  -4  -1   2 1078.79  183.68
   4  -1  -2 1058.19  183.58
  -4  -1   2 1146.89  183.58
   4  -1  -2  994.10  183.58
   4   1  -2 1099.99  182.98
  -4   1   2 1119.09  183.78
  -4   1   2 1051.99  183.58
  -4   1   2 1064.99  183.58
  -4   1   2  858.11  183.18
   3  -1  -2  399.06   67.39
  -3  -1   2  402.66   67.49
   3  -1  -2  401.66   67.59
  -3  -1   2  289.27   67.29
   3  -1  -2  379.86   67.19
   3  -1  -2  344.47   67.09
   3  -1  -2  429.36   67.69
  -3   1   2  421.96   67.59
   3   1  -2  380.86   67.39
   3   1  -2  384.66   66.89
   3   1  -2  388.36   67.49
   3   1  -2  396.06   67.39
  -3   1   2  347.17   67.19
  -3   1   2  405.66   67.49
  -3   1   2  387.06   67.69
   2  -1  -2  329.27   55.39
   2  -1  -2  294.07   55.29
  -2  -1   2  324.57   54.79
   2  -1  -2  276.77   54.99
  -2  -1   2  337.37   55.29
   2  -1  -2  320.57   55.19
  -2   1   2  326.87   55.29
  -2   1   2  292.47   55.19
  -2   1   2  319.97   55.39
   2   1  -2  312.27   54.79
   2   1  -2  309.07   55.29
  -2   1   2  308.97   55.09
   1  -1  -2  647.94  123.59
   1  -1  -2  608.44  123.59
  -1  -1   2  649.34  123.49
  -1  -1   2  775.02  123.39
   1  -1  -2  773.62  123.69
   1  -1  -2  720.63  123.49
  -1   1   2  733.43  123.59
  -1   1   2  655.83  123.49
  -1   1   2  717.33  123.69
   1   1  -2  771.82  123.69
   0  -1   2  105.19   19.00
   0  -1  -2  101.69   18.90
   0  -1  -2  118.79   18.90
   0  -1   2   84.29   18.70
   0  -1   2  114.09   18.80
   0   1  -2  110.39   18.80
   0   1   2  113.09   19.00
   0   1  -2  104.89   18.70
   0   1  -2  104.39   19.00
   0   1   2  101.69   18.80
  -1  -1  -2  153.68   23.00
  -1  -1  -2  107.59   23.40
  -1  -1  -2  121.39   23.30
   1  -1   2  140.59   23.40
   1  -1   2  135.79   23.30
   1  -1   2  137.89   23.10
   1   1   2  125.39   23.30
  -1   1  -2  126.59   23.30
  -1   1  -2  120.99   23.30
  -1   1  -2  130.89   23.10
   1   1   2  107.09   23.40
   2  -1   2 8596.74 1589.14
   2  -1   2 8984.20 1589.24
  -2  -1  -2 9999.00 1589.44
  -2  -1  -2 9659.63 1588.84
  -2  -1  -2 8153.78 1589.14
   2  -1   2 9825.52 1589.14
  -2   1  -2 8815.42 1589.24
   2   1   2 8266.57 1589.14
  -2   1  -2 8607.14 1589.14
  -2   1  -2 9585.44 1589.14
   2   1   2 9417.16 1588.74
  -3  -1  -2  137.89   29.50
  -3  -1  -2  170.08   29.00
   3  -1   2  146.99   29.60
   3  -1   2  152.48   29.60
  -3  -1  -2  157.78   30.70
   3  -1   2  163.38   29.50
  -3   1  -2  217.28   30.00
  -3   1  -2  167.88   29.60
   3   1   2  157.48   30.10
   3   1   2  165.78   29.70
  -3   1  -2  167.98   29.70
   4  -1   2 6431.96 1219.08
  -4  -1  -2 6987.50 1219.28
   4  -1   2 7280.07 1218.78
   4  -1   2 6753.52 1218.98
  -4  -1  -2 6992.90 1218.48
   4  -1   2 7149.68 1218.98
  -4  -1  -2 7355.46 1218.98
   4   1   2 6704.73 1218.48
   4   1   2 6752.52 1218.88
  -4   1  -2 6793.92 1218.78
  -4   1  -2 7013.80 1219.08
   4   1   2 7340.07 1219.38
  -4   1  -2 7014.40 1218.98
   5  -1   2  155.08   28.40
   5  -1   2  128.19   28.20
  -5  -1  -2  115.99   26.80
   5  -1   2  169.68   27.50
   5  -1   2  146.89   28.00
  -5  -1  -2  153.78   27.60
   5  -1   2  138.69   27.30
  -5  -1  -2  122.89   28.10
   5   1   2  136.69   26.80
   5   1   2  185.08   27.10
  -5   1  -2  163.88   28.20
  -5   1  -2  166.08   27.70
   5   1   2  167.68   27.70
  -5   1  -2  142.99   28.50
   5   1   2  181.18   29.30
   6  -1   2  816.92  146.99
   6  -1   2  895.41  147.09
   6  -1   2  751.52  147.59
   6  -1   2  866.01  147.29
  -6  -1  -2  763.42  146.59
   6  -1   2  890.51  147.59
  -6  -1  -2  808.12  147.09
  -6  -1  -2  926.41  147.99
   6   1   2  839.82  146.69
   6   1   2  802.12  147.59
   6   1   2  800.12  147.09
  -6   1  -2  917.41  147.19
   6   1   2  854.61  147.89
  -6   1  -2  873.51  147.39
   6   1   2  791.42  146.69
  -6   1  -2  812.22  147.59
   7  -1   2  344.47   52.69
  -7  -1  -2  297.77   53.19
   7  -1   2  262.97   53.39
  -7  -1  -2  251.17   51.99
  -7  -1  -2  346.07   54.49
   7  -1   2  273.27   54.39
   7  -1   2  255.17   52.99
   7  -1   2  284.37   52.59
  -7   1  -2  326.17   53.19
  -7   1  -2  292.57   52.89
  -7   1  -2  284.57   53.59
   7   1   2  305.87   52.29
   7   1   2  291.87   52.79
   7   1   2  322.87   53.99
   7   1   2  282.87   52.19
   7   1   2  281.47   53.89
  -8  -1  -2  142.39   24.80
   8  -1   2   97.79   22.20
  -8  -1  -2  122.89   22.60
  -8  -1  -2  104.89   21.70
   8  -1   2  110.29   23.10
   8  -1   2  116.69   24.20
   8  -1   2  111.89   23.80
   8  -1   2  109.49   22.50
   8   1   2   66.09   23.00
   8   1   2  120.69   22.20
   8   1   2  119.89   24.90
   8   1   2  109.19   22.40
  -8   1  -2  111.69   22.70
   8   1   2  142.39   22.10
  -8   1  -2  102.29   23.80
   9  -1   2  211.38   47.20
   9  -1   2  273.47   46.90
   9  -1   2  298.57   49.20
   9  -1   2  227.68   48.10
  -9  -1  -2  262.07   47.30
   9  -1   2  261.67   47.00
  -9  -1  -2  354.46   51.49
   9   1   2  274.37   50.49
  -9   1  -2  220.18   47.10
   9   1   2  248.58   46.20
   9   1   2  261.97   49.20
   9   1   2  266.07   47.40
  -9   1  -2  252.17   48.40
   9   1   2  219.68   46.30
  10  -1   2   -6.60   11.10
 -10  -1  -2    4.30    9.80
  10  -1   2    0.60   12.30
  10  -1   2   19.60   10.10
  10  -1   2   12.50   12.30
  10   1   2   36.90   13.10
  10   1   2   13.50   10.40
  10   1   2   -1.10   10.70
  10   1   2   -0.20    8.80
 -10   1  -2    7.60    9.70
  11  -1   2   -8.60   11.40
 -11  -1  -2   12.40   11.80
  11  -1   2    8.80   14.00
  11  -1   2  -15.70   12.80
  11   1   2    2.30   10.80
 -11   1  -2    9.80   11.20
  11   1   2   -3.50   12.30
  11   1   2    5.20   17.80
  11   1   2    6.60   12.20
  12  -1   2  122.59   24.30
 -12  -1  -2   79.99   20.00
  12  -1   2   49.60   21.40
  12  -1   2   64.89   20.00
  12   1   2   63.29   19.70
  12   1   2   83.89   23.60
 -12   1  -2   88.19   21.00
  12   1   2   91.59   21.50
  13  -1   2   -8.00   15.20
  13  -1   2   19.40   34.10
 -13  -1  -2   22.50   15.80
  13  -1   2   21.50   18.50
  13   1   2    8.10   17.40
 -13   1  -2  -13.30   16.00
  13   1   2  -10.40   15.10
  13   1   2   -3.40   17.90
 -14  -1  -2  188.18   39.10
  14  -1   2  252.07   44.10
  14  -1   2  200.28   42.40
  14  -1   2  192.18   42.00
  14  -1   2  140.19   38.90
 -14   1  -2  177.88   39.70
  14   1   2  217.78   38.60
  14   1   2  150.98   42.00
  14   1   2  189.38   39.50
  15  -1   2   88.59   31.40
 -15  -1  -2  115.79   28.10
  15  -1   2   40.50   27.20
  15  -1   2   70.09   30.80
  15   1   2   77.09   31.30
 -15   1  -2  116.89   29.10
  15   1   2   93.09   25.80
 -16  -2   2  -12.10   21.60
  16  -2  -2   19.30   23.80
  16  -2  -2   -6.20   24.60
  16   2  -2   13.10   27.00
  16   2  -2  -57.89   25.00
 -16   2   2  -11.80   23.60
  16   2  -2   33.30   24.60
  15  -2  -2  -17.80   22.40
 -15  -2   2   38.40   18.40
  15  -2  -2   30.60   21.50
  15  -2  -2   49.30   25.00
 -15   2   2   23.10   25.10
  15   2  -2   37.40   21.40
  15   2  -2   62.99   25.80
 -14  -2   2    5.10   14.70
  14  -2  -2    8.00   21.20
  14  -2  -2   -6.30   19.40
  14  -2  -2   -6.50   16.80
  14   2  -2   -2.70   17.70
 -14   2   2   -0.50   17.40
  14   2  -2   40.50   16.30
  14   2  -2    7.70   20.20
 -13  -2   2   11.00   12.90
  13  -2  -2   31.30   18.00
 -13  -2   2   71.39   22.10
  13  -2  -2    7.70   15.10
  13  -2  -2   23.60   19.20
  13   2  -2    5.40   16.40
  13   2  -2   -1.30   22.20
  13   2  -2   35.60   17.10
  13   2  -2   44.00   18.30
 -13   2   2   15.10   15.30
  12  -2  -2   -9.20   14.70
 -12  -2   2   42.60   18.10
 -12  -2   2   -2.30   10.40
  12  -2  -2   21.40   15.70
  12  -2  -2   63.09   16.00
  12  -2  -2   -7.20   12.70
  12   2  -2  -16.80   11.00
 -12   2   2   -0.20   12.70
  12   2  -2   20.00   18.30
  12   2  -2   -9.40   13.50
  12   2  -2   -2.20   14.60
 -11  -2   2  165.88   36.20
  11  -2  -2  183.08   39.00
  11  -2  -2  230.68   38.40
  11  -2  -2  204.78   39.70
  11  -2  -2  197.18   39.30
 -11  -2   2  209.18   38.50
  11  -2  -2  204.88   37.40
 -11   2   2  197.48   37.70
  11   2  -2  205.48   39.40
  11   2  -2  160.08   36.20
 -11   2   2  157.98   38.10
  11   2  -2  288.37   39.70
  11   2  -2  153.98   38.90
 -10  -2   2    6.60    8.00
  10  -2  -2   32.40   14.70
  10  -2  -2   16.10   12.80
  10  -2  -2   10.30   10.40
  10  -2  -2    6.50   10.90
 -10  -2   2   -7.80   12.00
  10  -2  -2    9.90    9.80
  10  -2  -2    3.70   14.30
  10   2  -2    8.30    8.00
 -10   2   2    6.80    9.60
  10   2  -2    8.50   11.10
 -10   2   2    3.70   12.00
  10   2  -2   23.00   10.80
   9  -2  -2  110.19   23.70
   9  -2  -2  113.39   22.10
   9  -2  -2  142.29   24.30
   9  -2  -2  122.39   23.80
   9  -2  -2  102.69   23.60
   9  -2  -2  156.48   23.20
  -9  -2   2   88.29   20.30
  -9  -2   2   93.79   22.50
   9   2  -2  125.19   23.30
   9   2  -2   98.49   23.60
   9   2  -2   93.49   20.80
  -9   2   2  151.88   22.80
  -9   2   2   93.69   22.50
   9   2  -2   61.79   22.10
   8  -2  -2  263.87   45.70
   8  -2  -2  202.08   46.30
  -8  -2   2  253.67   46.40
   8  -2  -2  296.57   46.40
   8  -2  -2  279.87   47.10
  -8  -2   2  208.48   44.60
   8  -2  -2  227.88   45.50
   8  -2  -2  263.57   46.90
   8   2  -2  235.68   47.20
  -8   2   2  281.97   46.60
   8   2  -2  258.97   44.90
  -8   2   2  245.18   45.50
   8   2  -2  236.08   46.40
   8   2  -2  272.77   47.60
   7  -2  -2  620.14  117.29
  -7  -2   2  570.04  116.99
   7  -2  -2  686.73  116.99
   7  -2  -2  689.33  118.39
   7  -2  -2  705.53  117.49
  -7  -2   2  700.83  117.69
   7  -2  -2  655.83  116.99
   7   2  -2  627.84  117.59
  -7   2   2  689.73  118.49
   7   2  -2  682.43  116.49
   7   2  -2  672.73  117.29
   7   2  -2  684.93  117.79
  -7   2   2  631.34  117.09
   6  -2  -2   26.70    8.60
  -6  -2   2   43.70    8.00
   6  -2  -2   36.40    9.90
   6  -2  -2   32.00    9.70
   6  -2  -2   25.50    9.50
  -6  -2   2   38.40    9.80
  -6  -2   2   29.90   10.00
   6  -2  -2   50.69    9.90
   6  -2  -2   36.20    8.70
  -6   2   2   31.70   10.40
   6   2  -2   34.60    9.50
  -6   2   2   21.50    8.00
  -6   2   2   29.20    9.00
   6   2  -2   41.50   11.20
   6   2  -2   38.30    9.40
   6   2  -2   28.40    7.50
   5  -2  -2  168.58   29.20
   5  -2  -2  156.08   29.00
   5  -2  -2  171.68   29.80
   5  -2  -2  194.48   30.70
  -5  -2   2  123.19   28.30
   5  -2  -2  129.69   29.60
  -5  -2   2  186.68   30.20
  -5  -2   2  186.08   30.20
  -5   2   2  146.49   30.10
   5   2  -2  161.08   28.40
  -5   2   2  156.48   29.40
  -5   2   2  145.49   29.60
   5   2  -2  181.98   30.10
   5   2  -2  188.08   30.60
   5   2  -2  157.88   29.40
   4  -2  -2   14.70    5.30
   4  -2  -2   10.40    5.60
   4  -2  -2   12.90    4.80
   4  -2  -2    8.80    4.30
  -4  -2   2    7.60    5.10
  -4  -2   2   -1.90    4.10
  -4  -2   2    8.50    3.10
   4  -2  -2    0.10    3.80
   4   2  -2    0.70    4.40
   4   2  -2    5.80    3.10
   4   2  -2    5.40    4.80
  -4   2   2    2.00    4.60
  -4   2   2    6.60    4.40
  -4   2   2    3.70    4.80
   4   2  -2    9.30    4.70
  -3  -2   2  622.04   95.39
  -3  -2   2  546.15   94.59
   3  -2  -2  556.54   94.99
   3  -2  -2  517.55   95.19
  -3  -2   2  562.84   95.09
   3  -2  -2  491.85   94.99
   3   2  -2  559.64   95.09
  -3   2   2  567.24   94.99
   3   2  -2  480.15   94.59
  -3   2   2  573.14   95.39
   3   2  -2  451.65   95.09
  -3   2   2  575.04   95.09
  -2  -2   2 2131.59  363.86
   2  -2  -2 2118.49  364.06
  -2  -2   2 1790.92  363.96
   2  -2  -2 1898.71  364.06
   2  -2  -2 1877.51  364.26
   2   2  -2 1999.50  363.86
  -2   2   2 2383.26  364.46
   2   2  -2 2379.36  364.06
  -2   2   2 2164.58  364.06
  -2   2   2 2160.78  364.16
   2   2  -2 1964.40  364.26
   2   2  -2 2098.79  364.06
   1  -2  -2   14.60    4.60
   1  -2  -2    4.40    3.30
  -1  -2   2   13.70    3.00
  -1  -2   2   12.40    4.10
  -1  -2   2    6.00    3.20
   1  -2  -2    4.50    3.60
   1   2  -2    9.40    3.20
  -1   2   2    9.00    3.90
  -1   2   2   12.50    3.40
   1   2  -2    8.60    2.90
  -1   2   2    9.70    4.00
   1   2  -2    8.40    3.00
   1   2  -2    8.00    4.50
   0  -2  -2   60.69    9.30
   0  -2   2   47.30    9.40
   0  -2   2   43.70    8.90
   0  -2  -2   43.00    9.00
   0  -2  -2   32.80    8.80
   0  -2   2   31.70    8.80
   0   2   2   45.80    9.00
   0   2  -2   42.80    8.90
   0   2  -2   47.10    9.30
   0   2  -2   45.00    8.90
   0   2   2   43.90    9.00
   0   2   2   47.30    9.00
   1  -2   2  365.66   64.49
   1  -2   2  377.06   64.59
  -1  -2  -2  369.86   64.39
  -1  -2  -2  381.96   64.49
   1  -2   2  403.46   64.69
  -1   2  -2  350.06   64.49
  -1   2  -2  399.86   64.69
   1   2   2  402.56   64.59
   1   2   2  286.47   64.19
   1   2   2  337.07   64.49
  -1   2  -2  372.36   64.69
   2  -2   2  298.47   57.39
   2  -2   2  340.27   57.89
  -2  -2  -2  315.97   57.79
   2  -2   2  319.77   57.99
   2  -2   2  292.57   57.99
   2  -2   2  332.27   57.39
  -2  -2  -2  380.66   57.59
   2   2   2  293.47   57.99
   2   2   2  357.46   57.89
  -2   2  -2  365.46   57.99
   2   2   2  309.97   57.49
  -2   2  -2  335.07   57.89
  -2   2  -2  307.67   57.39
   3  -2   2   84.39   16.70
   3  -2   2   97.09   17.70
  -3  -2  -2   69.59   16.40
   3  -2   2  127.89   17.50
  -3  -2  -2   88.79   16.00
   3  -2   2   70.79   16.10
  -3  -2  -2   84.59   17.10
   3  -2   2   87.69   16.20
   3   2   2   85.29   15.90
   3   2   2   94.59   17.40
  -3   2  -2   77.29   16.60
  -3   2  -2   85.59   16.20
  -3   2  -2   87.59   16.90
   3   2   2  100.19   17.40
  -4  -2  -2   18.20    6.20
   4  -2   2    1.30    4.30
   4  -2   2    7.40    4.70
   4  -2   2    3.70    4.20
  -4  -2  -2    1.80    3.60
   4  -2   2    6.10    4.80
  -4  -2  -2   15.60    4.80
   4   2   2    3.10    5.40
  -4   2  -2    4.10    4.40
   4   2   2    5.00    4.30
   4   2   2    5.60    3.50
  -4   2  -2    7.10    4.90
  -4   2  -2    5.40    5.30
   5  -2   2  617.44  101.49
  -5  -2  -2  565.44  100.79
  -5  -2  -2  412.26  101.59
   5  -2   2  587.24  101.29
   5  -2   2  584.64  101.49
   5  -2   2  697.33  101.69
  -5  -2  -2  582.04  101.29
   5   2   2  638.04  100.79
  -5   2  -2  540.15  101.49
   5   2   2  538.25  101.79
   5   2   2  515.45  101.19
  -5   2  -2  630.64  101.49
  -5   2  -2  518.75  101.19
   6  -2   2  667.43  111.49
  -6  -2  -2  552.34  111.19
  -6  -2  -2  602.34  110.69
   6  -2   2  617.54  111.49
   6  -2   2  708.13  111.59
   6  -2   2  685.73  111.69
  -6  -2  -2  592.74  111.99
   6  -2   2  661.13  111.39
  -6   2  -2  615.14  111.89
   6   2   2  624.94  110.69
   6   2   2  653.43  111.29
  -6   2  -2  589.44  111.29
   6   2   2  602.84  111.89
   6   2   2  648.14  112.09
  -6   2  -2  628.84  111.39
  -7  -2  -2  156.98   30.80
   7  -2   2  154.48   32.00
   7  -2   2  165.08   33.30
  -7  -2  -2  163.98   33.20
   7  -2   2  160.58   31.90
   7  -2   2  173.58   32.20
  -7  -2  -2  150.78   32.70
   7   2   2  152.58   32.90
   7   2   2  165.28   30.80
  -7   2  -2  177.48   32.10
   7   2   2  155.18   32.80
   7   2   2  182.38   31.90
  -7   2  -2  185.48   32.50
  -7   2  -2  195.08   32.60
  -8  -2  -2  206.88   43.40
   8  -2   2  256.57   43.20
   8  -2   2  211.38   41.20
  -8  -2  -2  221.28   40.80
   8  -2   2  192.78   41.30
   8  -2   2  201.58   41.70
  -8  -2  -2  211.28   40.00
   8  -2   2  236.08   41.50
  -8   2  -2  188.68   40.90
   8   2   2  217.78   40.20
   8   2   2  217.28   39.70
  -8   2  -2  206.38   41.40
   8   2   2  355.96   44.90
   8   2   2  166.88   41.60
   8   2   2  272.67   41.50
   9  -2   2   30.80   14.50
   9  -2   2   25.90   12.20
   9  -2   2   31.70   12.80
  -9  -2  -2   28.30   11.10
   9  -2   2   31.70   12.50
  -9  -2  -2   22.20    9.90
   9  -2   2   46.70   19.50
   9   2   2   26.80   10.80
   9   2   2   42.10   10.10
   9   2   2   32.10   11.40
   9   2   2   30.80   13.00
  -9   2  -2   32.20   11.70
  10  -2   2   69.99   19.50
  10  -2   2   48.90   13.70
 -10  -2  -2   44.00   13.00
  10  -2   2   57.19   15.40
  10  -2   2   30.00   15.20
  10  -2   2   27.40   14.50
 -10  -2  -2   22.40   12.00
  10   2   2   56.99   13.60
  10   2   2   11.40   12.70
 -10   2  -2   36.00   13.30
  10   2   2   43.20   11.80
  10   2   2   27.80   15.10
 -11  -2  -2  196.28   48.30
  11  -2   2  270.87   50.39
  11  -2   2  280.17   51.09
  11  -2   2  297.77   50.19
  11  -2   2  220.58   49.30
 -11  -2  -2  349.57   49.70
  11   2   2  244.38   48.90
  11   2   2  241.28   47.80
  11   2   2  289.87   51.39
  11   2   2  247.98   48.20
 -11   2  -2  260.07   49.70
  12  -2   2   27.90   17.00
  12  -2   2    9.60   15.90
  12  -2   2   41.10   18.70
  12  -2   2   31.60   18.10
 -12  -2  -2   -4.30   13.40
 -12   2  -2   -0.30   14.80
  12   2   2   17.40   12.80
  12   2   2   51.59   15.10
  12   2   2   16.00   16.30
  13  -2   2   77.59   21.20
  13  -2   2   32.80   22.80
  13  -2   2   51.59   19.10
  13  -2   2    9.10   19.60
 -13  -2  -2    7.90   16.10
  13   2   2   52.09   18.80
  13   2   2   49.10   22.00
 -13   2  -2   -6.60   17.50
  14  -2   2    6.70   23.60
  14  -2   2   34.50   21.40
  14  -2   2    3.50   18.70
 -14  -2  -2    6.20   18.80
  14  -2   2  -40.60   39.80
  14   2   2   43.10   18.00
  14   2   2  -23.90   20.00
 -14   2  -2   35.30   20.50
  14   2   2   13.40   21.80
  15  -2   2   29.70   23.00
 -15  -2  -2   -4.70   21.70
  15  -2   2  -24.80   24.40
  15  -2   2    7.50   25.00
 -15   2  -2   -8.50   22.50
  15   2   2   19.80   25.80
  15   2   2   30.40   20.80
  15  -3  -2   -9.90   23.30
  15  -3  -2   21.50   23.00
  15  -3  -2   -6.30   21.40
 -15  -3   2   11.30   17.80
  15   3  -2    2.90   29.50
  15   3  -2  -17.90   21.60
  14  -3  -2  -20.60   20.70
 -14  -3   2    5.10   15.80
  14  -3  -2    7.90   22.10
  14  -3  -2   33.00   21.40
  14   3  -2   28.40   21.80
  14   3  -2    9.90   18.50
  14   3  -2   -6.20   16.60
  13  -3  -2  -16.70   15.60
  13  -3  -2    8.20   19.60
 -13  -3   2   11.10   12.30
 -13  -3   2  -14.40   22.50
  13  -3  -2    9.60   18.70
  13   3  -2  -10.10   15.80
 -13   3   2   -4.90   15.60
  13   3  -2    9.30   16.00
  13   3  -2    7.40   18.50
  13   3  -2  -23.30   23.20
  12  -3  -2   17.00   16.90
 -12  -3   2   76.79   15.70
  12  -3  -2   53.89   19.20
  12  -3  -2   53.49   20.70
 -12  -3   2   62.59   21.30
  12   3  -2   35.70   17.10
 -12   3   2   62.59   17.80
  12   3  -2   47.00   19.60
  12   3  -2   68.69   16.10
  11  -3  -2   -5.80   11.60
 -11  -3   2   10.00    9.30
  11  -3  -2   22.00   15.00
 -11  -3   2   21.50   16.70
  11  -3  -2    6.00   13.10
  11  -3  -2   31.20   13.90
 -11   3   2   24.70   14.20
  11   3  -2   -2.20   10.10
  11   3  -2   27.30   15.10
 -11   3   2    1.00   12.00
  11   3  -2    3.90   11.80
  10  -3  -2   88.29   18.10
  10  -3  -2   48.20   14.10
  10  -3  -2   52.09   16.00
  10  -3  -2   31.80   15.50
 -10  -3   2   43.00   11.80
 -10  -3   2   61.99   16.00
  10  -3  -2   37.80   14.30
  10  -3  -2   31.30   17.80
  10   3  -2   28.50   11.90
 -10   3   2   43.90   13.70
 -10   3   2   48.30   15.60
  10   3  -2   47.70   13.90
  10   3  -2   32.10   15.00
   9  -3  -2   22.30   22.60
   9  -3  -2   43.70   14.00
   9  -3  -2   49.30   12.40
  -9  -3   2   31.30    9.40
   9  -3  -2   16.70   11.70
  -9  -3   2   22.90   12.40
   9  -3  -2   56.49   12.20
   9  -3  -2    9.00   14.00
   9   3  -2   35.90   13.10
   9   3  -2   25.40    9.40
   9   3  -2   23.60   11.50
  -9   3   2   35.60   12.70
  -9   3   2   35.70   11.20
   9   3  -2   34.00   22.40
  -9   3   2   33.00   14.40
   8  -3  -2  130.19   26.70
  -8  -3   2  180.48   28.20
   8  -3  -2  131.59   26.90
   8  -3  -2   98.19   27.10
  -8  -3   2  142.19   25.90
   8  -3  -2  149.79   27.60
   8  -3  -2  153.48   27.80
   8  -3  -2  107.19   27.60
  -8   3   2  116.39   27.30
  -8   3   2  130.69   27.10
   8   3  -2  152.08   25.80
   8   3  -2  136.49   28.10
   8   3  -2  134.89   28.20
   8   3  -2  112.59   27.70
   7  -3  -2  341.57   51.19
   7  -3  -2  224.68   45.30
   7  -3  -2  231.38   45.40
   7  -3  -2  262.07   45.80
  -7  -3   2  239.58   46.30
  -7  -3   2  245.28   45.60
  -7  -3   2  224.68   44.40
   7  -3  -2  259.37   46.60
   7  -3  -2  265.67   46.80
  -7   3   2  221.98   45.60
  -7   3   2  276.87   47.10
   7   3  -2  322.97   46.60
   7   3  -2  230.48   45.20
   7   3  -2  257.67   44.40
   7   3  -2  197.28   46.70
  -6  -3   2   -1.00    4.50
  -6  -3   2    2.90    7.00
   6  -3  -2   22.00   13.30
  -6  -3   2    0.90    7.00
   6  -3  -2   -2.10    6.50
   6  -3  -2    1.50    8.20
   6  -3  -2    2.20    5.90
   6  -3  -2    0.00    6.20
  -6   3   2   -0.20    5.50
  -6   3   2   37.70    9.90
   6   3  -2    2.90    8.00
   6   3  -2    2.00    4.60
   6   3  -2    5.20    6.80
   6   3  -2    1.00    6.10
   5  -3  -2   52.69   12.10
   5  -3  -2   20.30    8.70
  -5  -3   2   44.60   10.10
  -5  -3   2   61.09    8.80
  -5  -3   2   42.50    9.70
   5  -3  -2   32.20   10.20
   5  -3  -2   27.50    8.60
   5  -3  -2   25.20    8.60
   5   3  -2   40.70    9.80
  -5   3   2   39.50    8.70
   5   3  -2   35.60    9.80
   5   3  -2   20.70    9.50
  -5   3   2   19.20    9.50
   5   3  -2   45.20    8.20
  -5   3   2   15.20    8.90
   4  -3  -2   82.99   16.90
  -4  -3   2   73.79   15.10
   4  -3  -2   96.39   16.70
   4  -3  -2   76.59   15.60
  -4  -3   2  100.49   17.00
   4  -3  -2   63.99   15.50
  -4  -3   2   91.39   16.60
  -4   3   2   83.19   17.00
   4   3  -2   90.99   16.50
   4   3  -2   78.99   15.30
   4   3  -2   80.19   16.40
  -4   3   2   65.59   16.00
  -4   3   2   71.89   15.70
   4   3  -2   84.99   16.60
  -3  -3   2  326.97   54.19
   3  -3  -2  273.07   54.39
   3  -3  -2  281.57   54.89
   3  -3  -2  278.77   54.29
  -3  -3   2  317.37   54.89
  -3  -3   2  312.07   54.49
   3   3  -2  315.37   54.49
  -3   3   2  314.87   54.39
   3   3  -2  297.07   54.79
  -3   3   2  326.37   55.09
  -3   3   2  323.97   54.79
   3   3  -2  300.27   54.49
   2  -3  -2   36.90    9.50
   2  -3  -2   52.79   10.50
   2  -3  -2   38.90    9.40
  -2  -3   2   50.19   12.60
  -2  -3   2   44.50    9.20
  -2  -3   2   44.50    9.20
   2   3  -2   30.30    9.10
   2   3  -2   59.29   10.70
  -2   3   2   46.50    9.40
   2   3  -2   52.39    9.50
  -2   3   2   33.00    9.50
  -2   3   2   36.60    9.70
   2   3  -2   63.09    9.70
  -1  -3   2  600.14  102.69
   1  -3  -2  627.94  103.09
   1  -3  -2  541.05  102.79
   1   3  -2  584.54  102.29
  -1   3   2  596.14  102.99
   1   3  -2  542.95  102.99
   1   3  -2  587.44  102.39
   0  -3   2  191.58   33.40
   0  -3   2  145.79   33.20
   0  -3  -2  143.39   33.40
   0  -3  -2  184.08   33.40
   0  -3  -2  200.58   33.30
   0   3  -2  204.18   33.90
   0   3   2  223.78   33.70
   0   3  -2  196.78   33.40
   1  -3   2  529.45   96.29
  -1  -3  -2  581.34   94.99
  -1  -3  -2  524.35   94.89
  -1  -3  -2  521.45   94.89
   1  -3   2  580.34   96.39
   1  -3   2  492.45   94.89
   1   3   2  538.55   94.89
   1   3   2  561.94   95.29
  -1   3  -2  529.25   95.09
  -1   3  -2  650.53   96.99
   1   3   2  490.75   94.89
   2  -3   2   18.80    6.10
   2  -3   2   26.40    6.80
  -2  -3  -2   12.30    5.50
   2  -3   2   25.30    6.90
  -2  -3  -2   16.80    5.80
  -2   3  -2   21.60    6.90
   2   3   2   17.30    6.40
  -2   3  -2   17.00    6.20
  -2   3  -2   24.50    6.50
   2   3   2   27.00    5.70
   2   3   2   17.30    5.90
  -3  -3  -2    7.10    4.30
  -3  -3  -2   13.70    6.10
   3  -3   2   16.40    6.50
   3  -3   2    5.10    3.50
   3  -3   2    2.80    5.40
   3  -3   2    6.20    3.90
  -3  -3  -2    9.10    4.80
   3  -3   2   11.70    5.10
   3   3   2   20.80    4.60
   3   3   2   13.00    5.20
  -3   3  -2   13.40    5.60
   3   3   2    7.80    5.00
  -3   3  -2    7.40    5.30
   4  -3   2  110.79   20.70
   4  -3   2   89.89   19.60
  -4  -3  -2  126.49   20.10
   4  -3   2   99.59   20.80
   4  -3   2  103.29   19.50
  -4  -3  -2  125.39   20.60
  -4  -3  -2  128.79   21.60
   4  -3   2  100.39   20.80
   4   3   2   76.99   19.30
   4   3   2  114.29   20.60
   4   3   2  104.69   20.70
  -4   3  -2   97.89   20.70
   5  -3   2  120.59   24.30
   5  -3   2  101.09   23.20
  -5  -3  -2  144.29   24.10
  -5  -3  -2  113.79   24.80
   5  -3   2   95.99   23.80
  -5  -3  -2  143.49   23.40
   5  -3   2  138.09   24.50
   5  -3   2  135.79   25.20
  -5   3  -2  142.09   24.60
   5   3   2  144.29   25.40
  -5   3  -2  119.89   24.00
   5   3   2   98.39   22.90
   5   3   2  135.09   23.90
  -6  -3  -2   30.80    8.30
   6  -3   2   14.40   10.60
  -6  -3  -2   37.30   10.70
   6  -3   2   35.00   10.00
  -6  -3  -2   23.90    8.10
   6  -3   2   33.20    9.40
   6  -3   2   25.30    9.70
   6  -3   2   35.40    9.00
  -6   3  -2   24.10    9.50
   6   3   2   15.20    9.40
  -6   3  -2   37.60    9.30
   6   3   2   36.40    8.10
   6   3   2   15.00    8.10
   7  -3   2   80.69   17.70
   7  -3   2   76.69   17.40
   7  -3   2   54.19   17.40
  -7  -3  -2  103.79   19.50
  -7  -3  -2   88.19   16.30
   7  -3   2   71.89   18.80
   7  -3   2   67.19   16.60
  -7  -3  -2   77.69   17.00
   7   3   2   94.19   16.00
  -7   3  -2   65.69   16.80
   7   3   2   60.69   18.30
   7   3   2   95.49   17.30
  -7   3  -2   53.59   18.20
   7   3   2   74.99   18.30
   8  -3   2   41.70   12.20
   8  -3   2   50.49   13.20
  -8  -3  -2   51.19   15.60
   8  -3   2   37.00   13.30
   8  -3   2   32.80   13.40
  -8  -3  -2   40.60   12.90
  -8  -3  -2   49.90   11.90
   8  -3   2   45.90   12.40
   8  -3   2   47.70   14.30
   8   3   2   32.90   14.60
  -8   3  -2   44.40   13.10
   8   3   2   38.70   11.70
   8   3   2   16.80    9.90
   8   3   2   24.10   12.50
  -8   3  -2   34.60   12.10
   9  -3   2  107.29   24.50
   9  -3   2   97.69   26.60
   9  -3   2  108.39   24.10
   9  -3   2   93.09   22.80
   9  -3   2  127.99   25.30
  -9  -3  -2  108.59   22.20
   9  -3   2  102.19   23.70
  -9  -3  -2  109.39   22.60
  -9   3  -2  103.99   23.30
   9   3   2  116.29   21.80
  -9   3  -2  109.29   24.50
   9   3   2   93.89   24.50
   9   3   2   97.29   23.60
 -10  -3  -2   12.10   10.70
  10  -3   2    5.60   15.60
  10  -3   2   -1.50   12.80
 -10  -3  -2   10.20   11.10
  10  -3   2   12.50   16.40
  10  -3   2   11.00   12.20
  10  -3   2   14.10   13.10
  10   3   2   15.90   13.10
  10   3   2   14.90   11.50
 -10   3  -2   10.30   14.20
 -10   3  -2   -4.40   11.70
  10   3   2    8.10   11.20
  10   3   2   -6.40    9.30
 -11  -3  -2   -8.90   12.30
  11  -3   2   -7.30   17.00
  11  -3   2   -0.50   14.80
  11  -3   2   12.40   14.20
 -11  -3  -2   -6.20   10.60
  11  -3   2    9.80   14.80
 -11   3  -2    3.60   16.10
  11   3   2   -7.10   14.50
  11   3   2  -18.40   10.50
 -11   3  -2   -0.40   13.20
  11   3   2   11.30   13.10
 -12  -3  -2  -18.50   15.50
  12  -3   2   14.60   20.90
  12  -3   2    1.00   19.80
  12  -3   2   17.30   17.30
  12  -3   2   16.60   16.20
 -12  -3  -2    9.90   13.00
  12   3   2   15.70   12.80
  12   3   2   22.50   16.70
  12   3   2   -5.30   15.50
 -12   3  -2    8.40   15.40
  13  -3   2   -1.40   19.40
  13  -3   2   10.30   19.50
  13  -3   2   37.50   18.40
 -13  -3  -2    8.80   15.20
 -13   3  -2    5.70   17.60
  13   3   2    1.90   17.70
  13   3   2   15.00   19.40
  13   3   2   13.80   16.20
 -14  -3  -2    0.80   18.80
  14  -3   2   -4.20   22.60
  14  -3   2  -29.90   20.30
  14  -3   2    2.60   22.10
  14   3   2  -22.80   20.30
  14   3   2    2.60   21.90
 -14   3  -2   20.80   22.30
  15  -3   2  -23.20   25.50
  15  -3   2   17.60   24.40
  15  -3   2   38.30   26.30
 -15  -3  -2   -9.20   20.90
  15   3   2   -3.90   25.50
 -15   3  -2    7.50   24.60
  15   3   2  -16.60   20.00
 -15  -4   2   21.30   18.90
  15  -4  -2  -18.20   23.60
  15  -4  -2  -28.90   24.30
  15  -4  -2  -25.90   26.70
  15   4  -2    3.90   24.30
  15   4  -2  -43.30   22.50
  14  -4  -2   51.09   23.30
  14  -4  -2   40.70   25.10
  14  -4  -2   -1.20   19.90
 -14  -4   2   -1.10   15.20
  14   4  -2  -30.10   20.90
  14   4  -2   -0.70   20.70
  14   4  -2    7.20   16.90
 -13  -4   2   24.20   14.30
  13  -4  -2   39.70   20.30
 -13  -4   2   39.70   25.60
  13  -4  -2   38.00   19.70
  13  -4  -2   18.20   22.10
  13   4  -2   23.80   19.00
  13   4  -2   46.60   21.50
  13   4  -2    6.90   14.90
  12  -4  -2   50.29   20.30
  12  -4  -2   36.90   17.00
 -12  -4   2   20.90   12.20
 -12  -4   2   37.70   21.20
  12  -4  -2   33.80   16.50
  12   4  -2   19.20   13.20
  12   4  -2   24.40   17.00
  12   4  -2    2.00   18.50
 -12   4   2   26.30   17.90
 -11  -4   2   79.29   23.30
  11  -4  -2   88.09   23.40
  11  -4  -2   47.70   19.70
  11  -4  -2  116.29   20.90
 -11  -4   2   66.19   17.30
 -11   4   2   84.19   24.60
  11   4  -2   66.89   22.90
  11   4  -2   66.39   17.40
  11   4  -2   75.19   21.00
 -11   4   2   88.49   20.70
  10  -4  -2  246.58   45.30
  10  -4  -2  180.68   45.90
  10  -4  -2  242.58   47.30
 -10  -4   2  235.98   44.80
  10  -4  -2  267.57   46.70
 -10  -4   2  276.47   46.80
  10  -4  -2  245.28   45.90
 -10   4   2  211.48   46.00
 -10   4   2  187.28   46.50
  10   4  -2  253.17   45.50
  10   4  -2  257.57   47.10
  10   4  -2  231.28   44.20
   9  -4  -2  308.67   63.29
   9  -4  -2  401.96   65.69
   9  -4  -2  368.36   64.49
   9  -4  -2  325.37   64.19
   9  -4  -2  338.47   62.79
   9  -4  -2  358.26   63.39
  -9  -4   2  308.07   61.59
  -9  -4   2  372.86   63.79
   9   4  -2  314.97   62.69
   9   4  -2  341.67   61.69
  -9   4   2  356.96   64.99
   9   4  -2  338.27   64.29
  -9   4   2  359.06   63.19
  -8  -4   2  108.49   24.90
   8  -4  -2  103.09   23.90
   8  -4  -2   91.89   23.80
   8  -4  -2  101.79   25.90
  -8  -4   2   94.89   24.30
  -8  -4   2  156.68   23.00
   8  -4  -2   71.99   24.70
   8  -4  -2  106.99   23.50
   8   4  -2  140.59   25.70
  -8   4   2  131.59   24.00
   8   4  -2  125.59   25.30
  -8   4   2  129.59   26.00
   8   4  -2  115.29   22.70
   8   4  -2  103.09   23.60
  -7  -4   2   95.09   15.80
   7  -4  -2   81.29   16.70
   7  -4  -2   31.50   16.40
  -7  -4   2   75.69   17.60
   7  -4  -2   58.69   16.10
  -7  -4   2   75.89   17.70
   7  -4  -2   52.39   17.30
   7  -4  -2   59.79   16.10
   7  -4  -2   89.29   17.40
   7   4  -2   92.09   17.30
   7   4  -2   93.89   18.00
   7   4  -2   74.19   15.00
  -7   4   2   71.79   16.00
  -7   4   2   78.39   18.30
   7   4  -2   36.00   17.60
  -6  -4   2   38.00   10.50
   6  -4  -2   37.40   10.20
   6  -4  -2   25.50    9.70
  -6  -4   2   32.80    8.40
  -6  -4   2   35.40   11.70
   6  -4  -2   31.60   11.70
   6  -4  -2   34.60   10.10
   6  -4  -2   17.00   11.90
   6   4  -2   32.30    9.80
   6   4  -2   33.30    8.80
  -6   4   2   19.00    9.20
  -6   4   2   26.50   11.60
  -6   4   2   13.50   10.90
   6   4  -2   41.10   10.20
   6   4  -2   40.20   11.20
   5  -4  -2  108.59   23.50
   5  -4  -2   83.79   23.60
  -5  -4   2  157.98   24.50
  -5  -4   2  136.99   22.80
  -5  -4   2  137.09   24.40
   5  -4  -2  110.19   23.10
   5   4  -2  108.79   23.60
  -5   4   2  104.19   24.30
  -5   4   2  122.89   24.40
   5   4  -2  108.59   23.60
   5   4  -2  127.19   23.70
   5   4  -2  142.09   22.50
  -5   4   2   95.79   22.50
  -4  -4   2  520.75  100.99
   4  -4  -2  520.85  101.39
   4  -4  -2  646.44  100.99
  -4  -4   2  647.34  100.79
   4  -4  -2  601.64  101.39
  -4  -4   2  557.64  101.39
   4  -4  -2  589.34  101.39
  -4   4   2  434.36  101.79
  -4   4   2  574.94  101.29
   4   4  -2  603.94  101.59
  -4   4   2  538.35  100.69
   4   4  -2  549.74  101.09
   4   4  -2  618.94  100.79
   4   4  -2  535.55  100.99
  -3  -4   2  304.97   45.90
   3  -4  -2  227.58   44.70
  -3  -4   2  206.88   44.70
   3  -4  -2  276.77   45.50
   3  -4  -2  190.58   45.20
  -3   4   2  255.47   45.60
   3   4  -2  258.57   44.90
  -3   4   2  291.17   46.00
  -3   4   2  260.47   44.80
   3   4  -2  259.37   45.10
   3   4  -2  262.67   45.70
   2  -4  -2    5.40    5.40
   2  -4  -2   13.50    6.80
  -2  -4   2   22.40    5.20
  -2  -4   2    4.70    4.80
  -2  -4   2   14.10    6.60
   2  -4  -2   14.20    5.30
  -2   4   2    8.90    4.50
   2   4  -2    8.20    4.50
   2   4  -2    9.60    5.40
   2   4  -2   12.30    4.60
  -2   4   2    2.20    5.70
  -2   4   2    2.50    5.50
   2   4  -2   12.00    6.60
  -1  -4   2  810.12  141.69
  -1  -4   2  922.41  142.39
   1  -4  -2  828.42  142.49
  -1  -4   2  888.91  142.79
   1  -4  -2  769.12  141.89
   1  -4  -2  858.01  142.69
   1   4  -2  819.52  141.69
  -1   4   2  799.52  141.99
  -1   4   2  777.82  142.39
   1   4  -2  646.74  142.19
   1   4  -2  762.42  141.69
   1   4  -2  848.62  142.79
  -1   4   2  842.02  142.69
   0  -4  -2   20.30    6.90
   0  -4  -2   50.59    9.80
   0  -4  -2   31.60    7.50
   0  -4   2   37.40    9.20
   0  -4   2   34.90    8.30
   0   4  -2   24.70    7.60
   0   4   2   22.80    6.90
   0   4  -2   27.80    8.30
   0   4   2   24.10    7.80
   0   4   2   12.90    7.00
   1  -4   2  891.01  151.28
   1  -4   2  908.21  151.68
  -1  -4  -2  918.01  151.38
   1  -4   2  781.62  151.18
  -1  -4  -2  795.82  151.18
   1   4   2  862.51  151.28
   1   4   2  942.51  151.18
  -1   4  -2  902.41  151.58
   1   4   2  838.12  151.08
  -1   4  -2  757.12  151.18
   2  -4   2   14.60    6.50
   2  -4   2   21.90    6.60
  -2  -4  -2   25.20    6.70
   2  -4   2   11.80    7.50
  -2  -4  -2   13.10    6.70
  -2  -4  -2   21.90    7.10
  -2   4  -2   20.70    6.90
   2   4   2   13.70    6.40
   2   4   2   10.90    5.60
  -2   4  -2   16.20    7.60
   2   4   2   16.60    6.60
  -3  -4  -2  557.04  116.89
   3  -4   2  574.74  117.19
   3  -4   2  704.93  117.09
  -3  -4  -2  690.63  117.19
   3  -4   2  738.83  117.09
  -3  -4  -2  709.43  116.89
  -3   4  -2  637.84  117.09
   3   4   2  709.23  116.79
  -3   4  -2  658.53  117.19
   3   4   2  625.64  116.59
  -4  -4  -2 1527.25  251.77
   4  -4   2 1350.46  251.87
   4  -4   2 1410.96  251.17
   4  -4   2 1514.95  252.17
  -4  -4  -2 1258.67  252.07
   4  -4   2 1434.76  252.17
   4  -4   2 1375.66  251.07
   4   4   2 1459.65  251.57
  -4   4  -2 1671.73  252.27
  -4   4  -2 1358.96  252.07
   4   4   2 1440.36  252.17
   5  -4   2 1039.50  195.88
   5  -4   2 1086.69  195.18
   5  -4   2 1146.39  195.98
   5  -4   2  974.90  195.88
  -5  -4  -2 1292.67  196.58
  -5  -4  -2 1252.37  195.58
   5  -4   2 1086.19  195.08
   5   4   2 1067.89  195.58
   5   4   2 1043.30  196.08
  -5   4  -2 1186.68  196.08
  -5   4  -2 1060.79  196.78
  -6  -4  -2  496.95   89.79
   6  -4   2  491.55   91.29
  -6  -4  -2  537.25   89.69
   6  -4   2  471.85   90.49
   6  -4   2  452.45   89.39
  -6  -4  -2  546.45   91.39
   6  -4   2  527.05   89.69
   6  -4   2  494.95   90.39
   6   4   2  545.65   89.79
   6   4   2  517.65   89.49
   6   4   2  473.25   90.49
  -6   4  -2  495.95   90.39
  -6   4  -2  487.85   90.19
   7  -4   2  244.48   47.40
  -7  -4  -2  269.27   47.80
   7  -4   2  294.77   49.99
   7  -4   2  227.18   48.10
   7  -4   2  296.97   49.50
   7  -4   2  280.47   47.90
  -7  -4  -2  307.67   50.29
  -7  -4  -2  280.97   48.20
   7   4   2  207.78   46.70
   7   4   2  241.28   49.30
  -7   4  -2  230.78   48.40
  -7   4  -2  243.88   48.40
   7   4   2  309.07   48.70
   7   4   2  260.67   49.50
   8  -4   2  355.86   67.79
  -8  -4  -2  361.36   66.59
   8  -4   2  415.66   68.09
   8  -4   2  373.26   67.09
   8  -4   2  326.17   66.59
  -8  -4  -2  389.66   66.39
   8  -4   2  325.67   68.09
   8  -4   2  404.36   67.79
   8   4   2  316.37   66.89
   8   4   2  465.35   66.39
   8   4   2  318.87   68.19
  -8   4  -2  358.36   67.59
  -8   4  -2  327.97   66.99
  -9  -4  -2   14.00   11.70
   9  -4   2   28.30   13.60
   9  -4   2   28.10   15.10
  -9  -4  -2   26.90   12.00
   9  -4   2   43.90   15.70
   9  -4   2   17.00   12.60
   9  -4   2   52.79   15.10
   9   4   2   55.49   13.30
  -9   4  -2    9.30   14.90
  -9   4  -2   24.80   13.30
   9   4   2   30.50   11.00
   9   4   2   21.90   13.60
 -10  -4  -2   12.80   10.60
  10  -4   2  -17.10   13.10
 -10  -4  -2    7.70   11.70
  10  -4   2  -11.20   12.20
  10  -4   2   26.40   16.90
  10  -4   2   -0.20   16.70
  10  -4   2   13.10   14.00
  10   4   2    7.00   10.20
  10   4   2    3.60   12.10
  10   4   2    7.70   14.10
 -10   4  -2    7.00   15.50
 -10   4  -2   -8.50   13.00
 -11  -4  -2  220.88   36.70
 -11  -4  -2  189.68   36.30
  11  -4   2  168.98   37.90
  11  -4   2  228.48   38.60
  11  -4   2  156.88   37.30
 -11   4  -2  167.38   37.20
  11   4   2  137.39   37.30
  11   4   2  205.68   35.50
 -11   4  -2  129.79   38.60
 -12  -4  -2   15.50   17.80
  12  -4   2   20.30   19.00
 -12  -4  -2   40.30   14.80
  12  -4   2   15.20   18.60
  12  -4   2   33.70   18.30
 -12   4  -2   -2.90   17.60
  12   4   2   14.60   17.70
 -12   4  -2   34.50   21.10
  12   4   2   38.40   15.10
  12   4   2    1.40   17.00
  13  -4   2   17.00   21.30
 -13  -4  -2   35.70   19.90
  13  -4   2   16.60   21.40
  13  -4   2   37.30   20.30
  13   4   2    5.20   19.60
 -13   4  -2   10.90   19.90
  13   4   2    4.90   20.50
 -14  -4  -2   71.29   22.00
  14  -4   2    5.10   24.10
 -14  -4  -2   56.29   36.30
  14  -4   2   -3.00   28.80
  14  -4   2   20.90   25.10
 -14   4  -2   66.59   23.80
  14   4   2   64.19   22.20
  14   4   2   31.60   25.70
  15  -5  -2   11.70   26.70
  15  -5  -2  -31.50   29.00
 -15  -5   2   55.09   20.90
  15  -5  -2  -38.00   24.60
  15   5  -2   29.50   25.50
  15   5  -2   22.50   26.30
  14  -5  -2   35.50   26.60
  14  -5  -2   63.59   24.20
 -14  -5   2  -20.70   15.60
  14  -5  -2   15.90   22.60
  14   5  -2  -11.20   22.80
  14   5  -2   21.90   21.60
  14   5  -2   -0.30   21.90
  13  -5  -2    7.20   20.90
 -13  -5   2   12.50   14.60
  13  -5  -2    6.10   20.50
  13  -5  -2   55.59   23.90
  13   5  -2   39.80   19.40
  13   5  -2   12.60   19.50
  13   5  -2  -19.40   16.90
  12  -5  -2   63.99   19.70
  12  -5  -2   47.20   19.50
 -12  -5   2   27.30   23.50
 -12  -5   2   37.90   15.60
  12  -5  -2   92.19   24.00
  12   5  -2   28.90   17.60
  12   5  -2   58.49   19.60
 -12   5   2   49.60   20.50
 -12   5   2   13.50   23.40
  12   5  -2   67.09   21.60
  11  -5  -2    9.80   14.00
 -11  -5   2   18.20   11.60
 -11  -5   2   51.09   20.80
  11  -5  -2   -4.00   15.20
  11  -5  -2   19.90   21.20
  11   5  -2   -0.20   12.40
  11   5  -2    8.50   15.10
  11   5  -2    1.00   15.60
 -11   5   2  -27.10   18.80
 -11   5   2   29.90   15.70
 -10  -5   2  207.38   38.30
  10  -5  -2  190.08   40.60
  10  -5  -2  222.18   41.00
  10  -5  -2  192.18   40.20
 -10  -5   2  193.58   41.80
  10  -5  -2  176.28   40.10
 -10   5   2  198.38   39.90
  10   5  -2  214.88   40.10
 -10   5   2  193.38   41.60
  10   5  -2  170.38   42.40
  10   5  -2  216.18   38.50
  -9  -5   2   14.20   18.00
   9  -5  -2   16.90   14.70
  -9  -5   2   10.60    8.40
   9  -5  -2   16.00   11.00
   9  -5  -2   -3.40   10.70
   9  -5  -2    5.60   14.70
   9   5  -2    7.70   10.90
   9   5  -2   -9.80   12.20
   9   5  -2    8.20    9.10
  -9   5   2    2.20   11.50
  -9   5   2   40.00   15.90
   8  -5  -2 1184.08  197.28
   8  -5  -2 1188.08  195.98
   8  -5  -2  981.70  195.58
   8  -5  -2 1213.68  197.18
  -8  -5   2 1191.98  195.48
   8  -5  -2 1192.48  196.38
   8  -5  -2 1075.19  196.08
  -8  -5   2 1191.58  196.78
   8   5  -2 1158.28  195.38
   8   5  -2 1036.40  196.78
  -8   5   2  964.60  196.78
   8   5  -2 1023.40  195.98
  -8   5   2 1041.60  195.68
   7  -5  -2  405.36   63.29
  -7  -5   2  365.46   61.79
   7  -5  -2  301.07   61.09
   7  -5  -2  331.17   61.59
  -7  -5   2  417.46   62.59
   7  -5  -2  271.17   61.99
  -7  -5   2  301.17   59.99
   7  -5  -2  377.56   61.09
  -7   5   2  300.67   60.49
  -7   5   2  353.36   62.79
   7   5  -2  234.98   60.89
  -7   5   2  375.16   62.59
   7   5  -2  377.56   60.29
   7   5  -2  363.16   62.39
   7   5  -2  304.27   61.39
  -6  -5   2  459.25   83.09
  -6  -5   2  454.95   83.89
   6  -5  -2  470.65   85.89
  -6  -5   2  547.95   84.49
   6  -5  -2  500.05   84.69
   6  -5  -2  429.36   83.99
   6  -5  -2  509.45   83.49
   6   5  -2  429.06   83.79
   6   5  -2  517.45   83.19
   6   5  -2  472.05   84.19
   6   5  -2  493.25   84.19
  -6   5   2  491.35   85.59
  -6   5   2  343.07   83.79
  -6   5   2  437.06   83.19
   5  -5  -2  213.88   55.89
  -5  -5   2  336.57   54.79
  -5  -5   2  376.46   55.59
  -5  -5   2  324.37   55.99
   5  -5  -2  286.87   55.69
   5  -5  -2  340.67   55.19
   5  -5  -2  285.87   55.79
  -5   5   2  323.97   56.39
   5   5  -2  274.57   55.49
  -5   5   2  319.37   56.09
  -5   5   2  300.57   54.89
   5   5  -2  259.37   55.29
   5   5  -2  294.67   54.69
   4  -5  -2   12.80    7.30
   4  -5  -2   18.10   10.80
  -4  -5   2   21.30    7.00
  -4  -5   2   14.50    7.30
   4  -5  -2   26.20    9.20
  -4  -5   2   23.10    9.70
   4   5  -2   13.50    8.50
  -4   5   2   20.60    7.00
  -4   5   2   13.20    7.90
   4   5  -2   13.40    7.00
   4   5  -2   12.10    8.20
  -4   5   2   28.30    9.70
   4   5  -2   17.70    8.10
  -3  -5   2  783.22  126.79
   3  -5  -2  796.72  126.59
   3  -5  -2  701.13  126.69
  -3  -5   2  708.53  125.79
   3   5  -2  628.54  125.79
  -3   5   2  803.02  127.09
   3   5  -2  670.23  125.79
   3   5  -2  745.73  125.99
  -3   5   2  673.43  125.49
  -3   5   2  713.53  126.49
   2  -5  -2  557.34  102.59
  -2  -5   2  529.05  101.29
   2  -5  -2  621.54  102.19
   2  -5  -2  525.05  101.39
  -2  -5   2  740.93  102.89
  -2  -5   2  532.85  101.69
  -2   5   2  497.15  101.39
   2   5  -2  544.05  101.39
  -2   5   2  677.03  102.49
   2   5  -2  615.84  101.99
  -2   5   2  563.24  102.39
   2   5  -2  622.04  105.29
   2   5  -2  612.54  101.39
   1  -5  -2 1332.77  235.78
   1  -5  -2 1489.05  236.78
  -1  -5   2 1498.75  236.88
   1   5  -2 1288.77  235.38
  -1   5   2 1362.66  235.68
   1   5  -2 1339.67  237.18
   1   5  -2 1045.80  235.98
  -1   5   2 1343.27  236.38
  -1   5   2 1497.25  236.68
   0  -5  -2 3309.07  568.04
   0  -5   2 3696.73  568.44
   0  -5   2 3180.48  567.74
   0  -5  -2 2750.52  568.94
   0   5   2 3546.35  567.44
   0   5   2 3192.58  567.74
   0   5  -2 2936.11  567.64
   1  -5   2  336.57   48.20
   1  -5   2  245.48   49.70
  -1  -5  -2  160.18   47.70
  -1  -5  -2  287.07   47.50
   1  -5   2  287.17   48.30
   1   5   2  253.37   47.00
  -1   5  -2  292.17   47.80
   1   5   2  281.37   47.80
   1   5   2  238.88   47.30
  -1   5  -2  243.28   47.90
  -2  -5  -2 1472.65  251.67
  -2  -5  -2 1562.94  251.57
   2  -5   2 1462.45  251.67
   2  -5   2 1279.37  251.97
   2  -5   2 1347.77  251.57
   2   5   2 1400.86  251.37
  -2   5  -2 1336.37  251.67
   2   5   2 1476.45  251.47
   2   5   2 1617.84  251.67
  -2   5  -2 1322.57  251.67
  -3  -5  -2   88.39   19.00
   3  -5   2   78.69   19.90
  -3  -5  -2   93.19   18.90
   3  -5   2   98.99   19.60
   3  -5   2   82.79   19.10
  -3  -5  -2  108.49   19.80
   3   5   2   66.99   18.50
  -3   5  -2   97.89   20.50
   3   5   2  126.19   19.60
   3   5   2   73.89   18.30
  -3   5  -2   92.99   19.50
  -4  -5  -2 4029.60  674.73
   4  -5   2 3753.02  675.03
  -4  -5  -2 3875.51  675.03
   4  -5   2 4268.17  675.53
   4  -5   2 3935.71  674.93
  -4  -5  -2 4081.19  674.73
  -4   5  -2 3516.25  675.03
  -4   5  -2 3355.76  674.83
   5  -5   2  519.45   91.49
   5  -5   2  591.34   93.19
   5  -5   2  521.35   92.79
  -5  -5  -2  485.15   92.29
   5  -5   2  620.34   93.69
  -5  -5  -2  514.35   92.29
   5  -5   2  432.46   91.39
  -5  -5  -2  657.13   93.69
   5   5   2  494.15   92.29
  -5   5  -2  530.85   92.99
   5   5   2  468.75   91.89
   5   5   2  545.05   92.99
  -6  -5  -2  250.17   45.30
   6  -5   2  271.07   46.70
  -6  -5  -2  339.97   48.80
   6  -5   2  243.18   44.80
   6  -5   2  194.08   44.30
   6  -5   2  226.08   46.40
  -6  -5  -2  231.38   45.00
   6   5   2  250.27   45.10
   6   5   2  291.47   46.50
  -6   5  -2  215.28   46.10
  -6   5  -2  255.47   46.90
   6   5   2  267.87   47.20
  -7  -5  -2  418.66   74.29
   7  -5   2  375.26   73.59
  -7  -5  -2  396.56   74.29
   7  -5   2  414.86   73.89
   7  -5   2  424.86   74.99
   7  -5   2  353.76   75.09
  -7  -5  -2  457.55   75.99
  -7   5  -2  367.96   74.89
   7   5   2  464.45   73.99
   7   5   2  439.16   75.49
  -7   5  -2  368.76   74.79
   7   5   2  461.25   76.09
  -8  -5  -2   34.90   12.00
   8  -5   2    9.40   15.90
   8  -5   2   40.70   13.00
  -8  -5  -2   10.70    9.80
   8  -5   2   11.20   12.00
  -8   5  -2    1.00   12.90
   8   5   2   18.30   11.40
   8   5   2    9.60   12.90
   8   5   2    2.30    9.50
  -8   5  -2  -13.90   10.90
   9  -5   2  300.47   54.39
  -9  -5  -2  284.97   52.89
   9  -5   2  290.97   53.19
  -9  -5  -2  316.27   53.39
   9  -5   2  317.27   56.69
   9  -5   2  333.97   55.89
   9  -5   2  258.67   53.09
   9   5   2  288.47   52.09
  -9   5  -2  216.28   53.99
  -9   5  -2  203.98   52.79
   9   5   2  285.87   54.99
   9   5   2  309.17   53.19
 -10  -5  -2  163.48   27.40
 -10  -5  -2  103.69   26.40
  10  -5   2   89.59   26.40
  10  -5   2  130.49   28.60
  10  -5   2  119.39   28.40
  10  -5   2   83.19   27.80
 -10   5  -2  100.79   28.80
  10   5   2  178.28   26.60
 -10   5  -2   91.79   26.90
  10   5   2  118.79   29.40
 -11  -5  -2   27.10   16.20
 -11  -5  -2    7.30   12.90
  11  -5   2   18.30   16.50
  11  -5   2   27.70   16.20
  11  -5   2   14.50   18.70
  11   5   2   12.60   17.70
 -11   5  -2   -3.10   16.20
 -11   5  -2  -19.90   18.70
  12  -5   2  239.28   50.19
  12  -5   2  217.78   45.70
 -12  -5  -2  263.77   45.10
  12  -5   2  258.27   46.60
 -12  -5  -2  182.38   43.60
 -12   5  -2  136.59   46.30
  12   5   2  219.48   46.90
 -12   5  -2  248.18   46.30
  12   5   2  233.18   43.20
 -13  -5  -2   -8.80   16.50
  13  -5   2    1.60   23.10
  13  -5   2   17.70   21.00
  13  -5   2   15.50   20.70
 -13  -5  -2  -20.50   22.10
  13   5   2   15.50   22.00
  13   5   2  -12.10   17.00
 -13   5  -2    7.30   27.00
  13   5   2   -7.50   21.50
 -13   5  -2   17.50   21.50
  14  -5   2  228.78   54.39
  14  -5   2  271.97   53.59
 -14  -5  -2  286.17   50.99
  14  -5   2  219.48   52.59
  14   5   2  228.08   54.59
 -14   5  -2  267.87   53.49
  14   5   2  243.88   49.20
  14  -6  -2  284.97   61.39
 -14  -6   2  198.18   54.29
  14  -6  -2  364.76   60.69
  14  -6  -2  291.77   58.49
  14   6  -2  310.77   61.19
  14   6  -2  370.46   59.29
  13  -6  -2   36.10   21.60
  13  -6  -2   21.20   23.50
  13  -6  -2   41.60   26.60
 -13  -6   2   45.40   17.30
  13   6  -2   23.10   22.50
  13   6  -2  -20.10   20.40
 -13   6   2   16.10   28.70
  13   6  -2   38.30   22.20
  12  -6  -2  169.58   43.20
  12  -6  -2  238.18   44.60
  12  -6  -2  200.98   47.60
 -12  -6   2  222.98   41.90
  12   6  -2  238.78   45.20
 -12   6   2  176.08   47.80
  12   6  -2  221.38   46.30
  12   6  -2  218.08   42.50
 -11  -6   2   21.90   14.00
  11  -6  -2   17.70   16.40
  11  -6  -2   21.70   17.50
  11  -6  -2   -9.20   19.10
 -11   6   2   38.30   21.40
  11   6  -2   21.70   17.70
  11   6  -2   15.20   17.40
  11   6  -2   40.80   15.10
 -11   6   2   31.60   17.10
 -10  -6   2   34.60   14.10
  10  -6  -2   27.70   16.90
 -10  -6   2   15.50   22.00
  10  -6  -2   23.70   18.90
  10  -6  -2   31.60   25.60
  10  -6  -2   60.19   19.80
  10   6  -2   41.10   17.80
 -10   6   2   40.30   21.80
 -10   6   2   70.19   18.50
  10   6  -2   57.19   16.60
  10   6  -2   74.89   19.70
   9  -6  -2  815.02  152.28
  -9  -6   2  795.22  151.28
  -9  -6   2  986.20  153.48
   9  -6  -2  828.12  152.28
   9  -6  -2  861.81  153.38
   9  -6  -2  852.71  151.78
  -9   6   2  781.82  153.38
   9   6  -2  952.10  153.38
   9   6  -2  831.72  151.98
  -9   6   2  872.51  151.78
  -8  -6   2   16.60   15.70
   8  -6  -2   25.90   15.50
   8  -6  -2   -0.30    9.70
  -8  -6   2    1.80    8.60
   8  -6  -2   23.50   13.00
   8  -6  -2    6.90   12.40
   8   6  -2   13.90    9.60
   8   6  -2    7.10   11.20
   8   6  -2   13.60   12.30
  -8   6   2    5.30   10.80
  -8   6   2   12.20   14.90
  -7  -6   2  209.58   42.80
   7  -6  -2  238.08   43.00
   7  -6  -2  200.78   40.70
  -7  -6   2  221.98   40.80
  -7  -6   2  250.07   45.30
   7   6  -2  226.48   40.80
  -7   6   2  196.48   40.40
  -7   6   2  153.68   42.60
   7   6  -2  290.27   44.10
   7   6  -2  218.48   42.70
  -6  -6   2  328.07   54.49
  -6  -6   2  235.18   54.49
   6  -6  -2  303.77   52.79
   6  -6  -2  254.87   55.09
   6  -6  -2  288.67   54.19
   6  -6  -2  315.17   54.29
  -6  -6   2  233.98   52.09
  -6   6   2  277.77   54.29
   6   6  -2  245.08   52.69
   6   6  -2  404.86   55.19
  -6   6   2  270.27   52.19
  -6   6   2  298.47   55.29
   6   6  -2  320.57   53.49
   6   6  -2  311.77   54.39
   5  -6  -2  597.04  111.79
   5  -6  -2  736.13  113.59
   5  -6  -2  613.54  112.69
   5  -6  -2  691.33  113.19
  -5  -6   2  668.23  113.29
  -5  -6   2  615.94  111.89
   5   6  -2  683.53  112.49
  -5   6   2  628.14  111.69
  -5   6   2  625.54  113.29
   5   6  -2  646.54  112.19
  -5   6   2  598.34  113.09
   5   6  -2  564.14  112.59
   5   6  -2  580.24  112.29
   4  -6  -2  803.22  127.29
   4  -6  -2  651.83  126.19
   4  -6  -2  715.03  127.09
  -4  -6   2  714.83  126.39
  -4  -6   2  838.92  127.89
   4  -6  -2  709.63  127.59
  -4   6   2  687.73  125.99
   4   6  -2  652.13  126.99
  -4   6   2  751.22  127.59
   4   6  -2  751.92  126.59
   4   6  -2  639.14  126.29
  -4   6   2  750.82  127.39
  -3  -6   2  305.47   52.19
  -3  -6   2  258.57   50.49
   3  -6  -2  285.57   51.69
  -3  -6   2  274.07   50.79
  -3   6   2  276.17   51.69
   3   6  -2  243.38   50.49
   3   6  -2  296.17   51.39
  -3   6   2  270.87   50.19
   3   6  -2  338.17   50.89
   3   6  -2  263.17   52.39
   2  -6  -2 1180.78  195.08
   2  -6  -2 1077.29  194.08
   2  -6  -2 1266.27  195.68
  -2  -6   2 1059.89  194.08
  -2  -6   2 1335.27  195.68
  -2   6   2 1116.69  195.08
   2   6  -2 1050.59  193.98
   2   6  -2 1145.09  195.28
   2   6  -2 1138.49  194.78
  -2   6   2 1156.98  195.38
   2   6  -2 1068.69  194.08
  -2   6   2  902.61  193.98
   1  -6  -2 1969.70  295.17
  -1  -6   2 1565.74  294.67
  -1  -6   2 1806.82  295.57
  -1   6   2 1665.63  295.17
  -1   6   2 1656.73  295.07
   1   6  -2 1817.32  293.97
   1   6  -2 1298.37  294.97
   1   6  -2 1641.74  293.87
   0  -6  -2   32.10   11.40
   0  -6  -2   24.80    9.90
   0  -6   2   34.80   10.20
   0  -6   2   14.40   11.70
   0  -6  -2   38.40    9.60
   0   6  -2   34.80   10.90
   0   6   2   27.60    9.70
   0   6  -2   38.10   10.90
   0   6   2   29.90    8.60
   0   6   2   24.20    9.80
   1  -6   2 2087.69  360.86
  -1  -6  -2 2265.07  360.96
  -1  -6  -2 1963.20  361.06
   1  -6   2 2189.08  361.56
  -1  -6  -2 1842.62  360.46
  -1   6  -2 1934.01  361.16
   1   6   2 2074.79  360.36
   1   6   2 2090.29  360.86
  -1   6  -2 1968.30  360.86
   1   6   2 2166.48  361.06
  -2  -6  -2   68.59   13.40
   2  -6   2   70.19   14.20
   2  -6   2   18.00   13.10
  -2  -6  -2   31.20   13.70
  -2  -6  -2   73.59   13.70
   2  -6   2   66.69   13.70
   2   6   2    9.90   11.30
  -2   6  -2   46.70   13.40
   2   6   2   50.89   12.80
  -2   6  -2   60.59   14.10
   2   6   2   55.89   12.70
  -3  -6  -2 2524.85  420.06
   3  -6   2 2430.86  420.16
  -3  -6  -2 2061.29  419.66
   3  -6   2 2563.44  420.16
   3  -6   2 2182.98  421.26
   3   6   2 2246.98  420.46
  -3   6  -2 2608.44  420.46
  -3   6  -2 2473.45  420.36
   3   6   2 2433.26  419.86
   4  -6   2   55.19   16.30
  -4  -6  -2   69.69   16.00
   4  -6   2   70.89   17.70
  -4  -6  -2   69.29   15.00
   4  -6   2   46.70   14.90
  -4  -6  -2   83.59   16.80
  -4   6  -2   58.99   17.00
   4   6   2   36.20   15.00
  -4   6  -2   51.79   15.50
   4   6   2   63.79   15.40
   4   6   2   67.79   15.60
   5  -6   2  388.66   66.29
   5  -6   2  386.66   65.59
  -5  -6  -2  347.97   64.89
  -5  -6  -2  315.47   67.49
  -5  -6  -2  355.86   64.49
   5  -6   2  404.96   67.39
   5   6   2  343.47   65.39
   5   6   2  380.96   65.29
  -5   6  -2  383.76   66.49
   5   6   2  301.47   65.49
  -5   6  -2  305.37   65.69
  -6  -6  -2  393.56   71.69
   6  -6   2  332.67   69.99
   6  -6   2  415.46   70.19
  -6  -6  -2  433.26   72.99
   6  -6   2  385.66   72.19
  -6  -6  -2  360.06   70.89
   6  -6   2  410.66   74.09
   6   6   2  411.96   71.49
  -6   6  -2  328.67   72.39
   6   6   2  504.55   71.39
   6   6   2  372.36   71.89
  -7  -6  -2  132.89   28.20
   7  -6   2  169.68   31.30
   7  -6   2  144.09   27.70
   7  -6   2  145.69   27.60
  -7  -6  -2  138.69   29.40
   7   6   2  107.39   28.70
  -7   6  -2  141.29   30.50
   7   6   2  129.59   29.70
   7   6   2  142.79   28.20
   8  -6   2  124.79   27.10
   8  -6   2  146.59   27.40
   8  -6   2  127.89   30.00
  -8  -6  -2  151.68   28.90
   8   6   2  148.39   27.40
  -8   6  -2  117.39   29.20
   8   6   2   74.29   27.70
   8   6   2  165.98   28.90
   9  -6   2  336.77   69.79
   9  -6   2  337.27   71.69
  -9  -6  -2  449.66   71.19
   9  -6   2  396.36   70.29
  -9  -6  -2  376.96   70.39
   9   6   2  401.76   69.79
   9   6   2  426.36   73.29
  -9   6  -2  326.57   71.69
  10  -6   2   19.50   18.60
 -10  -6  -2   11.30   13.20
  10  -6   2    7.90   20.50
  10  -6   2   21.30   16.50
 -10  -6  -2  -27.70   17.30
  10  -6   2   -3.30   14.20
  10   6   2   20.00   13.60
  10   6   2   -7.30   15.40
 -10   6  -2  -12.10   18.30
  11  -6   2  137.39   32.40
  11  -6   2  212.98   37.40
 -11  -6  -2  144.49   33.70
  11  -6   2  146.39   35.40
  11  -6   2  165.68   34.70
 -11  -6  -2  149.69   32.00
 -11   6  -2  127.89   35.70
  11   6   2  124.99   31.10
  11   6   2  145.99   34.70
 -12  -6  -2  -13.30   16.50
  12  -6   2  -12.60   22.30
 -12  -6  -2   -4.90   22.20
  12  -6   2   10.20   20.30
  12  -6   2   18.70   18.60
 -12   6  -2   15.40   24.20
  12   6   2  -18.30   19.80
  12   6   2   12.50   16.50
 -13  -6  -2  138.09   36.40
  13  -6   2  134.09   40.40
  13  -6   2  137.29   39.00
 -13  -6  -2  250.97   52.69
  13  -6   2  179.68   39.00
 -13   6  -2   81.69   42.70
  13   6   2  173.08   34.40
  13   6   2  231.58   44.20
  13  -7  -2  131.29   35.90
 -13  -7   2   99.19   27.50
  13  -7  -2  144.79   32.70
  13  -7  -2  159.98   33.90
 -13   7   2   86.89   35.90
  13   7  -2   43.70   30.60
  12  -7  -2  249.18   44.30
  12  -7  -2  172.98   46.80
  12  -7  -2  197.58   45.10
 -12  -7   2  214.98   41.50
  12   7  -2  198.68   43.90
 -12   7   2  166.78   48.10
  12   7  -2  221.38   44.70
 -11  -7   2    2.40   14.80
  11  -7  -2    1.40   22.40
  11  -7  -2   21.80   19.80
  11  -7  -2   14.00   16.20
  11   7  -2   -3.50   16.30
 -11   7   2    2.70   17.40
 -11   7   2   41.00   25.00
  11   7  -2   21.90   17.60
  11   7  -2   13.90   19.70
  10  -7  -2  521.35   87.69
 -10  -7   2  484.05   86.79
  10  -7  -2  480.25   88.19
  10  -7  -2  455.55   88.49
  10  -7  -2  454.25   90.59
  10   7  -2  550.74   87.29
 -10   7   2  433.76   87.29
  10   7  -2  450.45   88.99
 -10   7   2  349.27   89.19
  10   7  -2  525.95   88.19
   9  -7  -2   53.39   19.90
   9  -7  -2   61.19   17.70
   9  -7  -2   55.19   23.70
   9  -7  -2   66.89   20.30
  -9  -7   2   44.80   16.30
  -9   7   2   58.99   22.30
  -9   7   2   44.80   18.30
   9   7  -2   71.69   19.30
   9   7  -2   63.99   19.40
   9   7  -2   67.79   17.10
   8  -7  -2  309.27   61.49
  -8  -7   2  361.36   67.99
  -8  -7   2  355.86   61.89
   8  -7  -2  345.47   63.99
   8  -7  -2  310.67   61.69
   8   7  -2  342.57   61.89
  -8   7   2  320.67   61.69
   8   7  -2  388.56   64.19
  -8   7   2  265.77   71.39
   7  -7  -2  330.37   69.59
   7  -7  -2  364.16   68.79
  -7  -7   2  402.26   68.39
  -7  -7   2  389.86   70.09
  -7  -7   2  465.25   71.99
  -7   7   2  268.37   69.59
  -7   7   2  325.67   67.89
   7   7  -2  515.65   72.19
   7   7  -2  412.36   69.39
  -6  -7   2  270.47   43.20
  -6  -7   2  237.58   45.00
   6  -7  -2  249.08   44.00
   6  -7  -2  183.38   41.40
  -6  -7   2  322.17   44.90
   6   7  -2  217.98   43.80
   6   7  -2  269.17   44.50
   6   7  -2  180.68   42.70
   6   7  -2  233.78   42.80
  -6   7   2  196.08   41.40
  -6   7   2  174.58   43.60
   5  -7  -2  611.24  129.49
   5  -7  -2  639.74  130.79
  -5  -7   2  742.33  130.29
  -5  -7   2  868.01  132.09
  -5  -7   2  733.93  130.09
   5   7  -2  708.33  130.39
   5   7  -2  807.12  130.59
  -5   7   2  736.23  131.49
   5   7  -2  785.62  130.39
  -5   7   2  658.13  129.49
   5   7  -2  958.00  131.69
   4  -7  -2   11.10    8.80
  -4  -7   2   27.50   14.00
   4  -7  -2   28.20   20.80
  -4  -7   2   26.40   10.20
   4  -7  -2   17.90   11.10
  -4  -7   2   26.30    9.90
   4   7  -2   23.90   11.50
   4   7  -2   23.10   10.40
  -4   7   2    8.30   18.00
   4   7  -2   14.30   11.20
  -4   7   2   28.10    8.90
  -4   7   2   38.10   13.30
   4   7  -2   28.70   10.80
   3  -7  -2  300.07   48.90
   3  -7  -2  243.28   49.50
  -3  -7   2  245.28   49.50
  -3  -7   2  292.47   47.60
   3  -7  -2  259.07   48.30
  -3   7   2  257.77   49.20
  -3   7   2  284.97   49.60
   3   7  -2  218.48   46.80
  -3   7   2  213.18   46.30
   3   7  -2  378.56   49.99
   3   7  -2  242.58   47.10
   3   7  -2  270.27   48.90
  -2  -7   2  175.28   37.50
   2  -7  -2  157.78   37.60
   2  -7  -2  176.68   35.80
  -2  -7   2  202.38   36.00
   2  -7  -2  183.18   34.80
  -2   7   2  149.29   36.10
   2   7  -2  202.18   34.40
   2   7  -2  247.38   36.70
   2   7  -2  158.78   36.40
  -2   7   2  177.08   37.00
  -2   7   2  178.58   34.40
  -1  -7   2  298.57   50.49
   1  -7  -2  378.36   55.29
   1  -7  -2  317.77   53.49
  -1  -7   2  375.06   55.59
   1  -7  -2  287.17   51.29
  -1  -7   2  270.57   52.09
  -1   7   2  320.47   53.69
   1   7  -2  340.57   52.99
   1   7  -2  247.38   50.49
  -1   7   2  295.17   53.69
   1   7  -2  253.97   50.39
  -1   7   2  232.88   51.09
   0  -7  -2 1636.54  287.97
   0  -7  -2 1666.13  287.37
   0  -7   2 1463.35  288.47
   0   7   2 1752.42  288.27
   0   7  -2 1641.44  288.07
   0   7  -2 1858.71  288.77
   0   7   2 1486.95  287.17
   1  -7   2   22.50   13.00
   1  -7   2   23.40   10.00
  -1  -7  -2   28.90    9.80
   1  -7   2   26.70   12.50
  -1  -7  -2   29.60   10.70
  -1   7  -2   19.20   10.50
   1   7   2    7.10   11.00
   1   7   2   24.20   10.40
   1   7   2   27.60    8.80
  -1   7  -2   29.70   11.60
   2  -7   2 1150.28  180.48
   2  -7   2  971.90  179.88
  -2  -7  -2 1093.19  179.78
  -2  -7  -2  941.71  180.18
   2  -7   2 1003.20  180.68
   2   7   2  995.90  179.28
   2   7   2 1107.69  180.08
  -2   7  -2 1132.59  180.68
   2   7   2 1027.30  179.98
  -2   7  -2  763.62  179.98
   3  -7   2  341.97   60.39
  -3  -7  -2  311.17   58.19
   3  -7   2  309.77   58.99
   3  -7   2  304.47   58.79
  -3  -7  -2  344.17   57.99
  -3  -7  -2  338.27   58.39
   3   7   2  260.57   57.19
   3   7   2  310.77   57.79
   3   7   2  325.97   58.39
  -3   7  -2  396.56   60.29
  -3   7  -2  259.17   58.29
  -4  -7  -2 1182.18  201.78
  -4  -7  -2 1276.27  202.18
   4  -7   2 1093.59  202.08
  -4  -7  -2 1262.97  202.28
  -4   7  -2  981.20  202.08
   4   7   2  885.61  201.28
   4   7   2 1190.78  201.88
   4   7   2 1304.37  202.08
  -5  -7  -2  694.93  122.39
  -5  -7  -2  641.44  121.79
   5  -7   2  713.13  122.59
  -5   7  -2  590.84  122.59
   5   7   2  629.54  121.99
   5   7   2  731.43  121.99
   5   7   2  778.02  122.19
   6  -7   2   -0.40   11.90
  -6  -7  -2   -3.00    9.80
  -6  -7  -2   19.90   14.70
  -6   7  -2   -3.70   12.80
   6   7   2    1.70   14.30
   6   7   2   17.60   12.10
   6   7   2   15.40   10.20
   7  -7   2  303.57   62.89
  -7  -7  -2  272.67   61.89
  -7  -7  -2  379.56   62.19
   7  -7   2  323.17   59.09
   7   7   2  364.86   61.49
  -7   7  -2  307.47   62.89
   7   7   2  331.57   61.99
   8  -7   2   12.70   12.50
  -8  -7  -2   24.00   12.60
  -8  -7  -2    9.30   18.50
   8  -7   2   14.80   10.80
   8  -7   2    9.80   16.80
   8   7   2    6.90   12.90
  -8   7  -2   -4.60   17.10
  -9  -7  -2   31.10   25.20
   9  -7   2   26.60   18.30
   9  -7   2   29.50   14.60
   9  -7   2   51.49   15.80
  -9  -7  -2   28.20   14.80
  -9   7  -2   19.30   18.70
   9   7   2   19.10   15.10
   9   7   2   34.70   18.10
 -10  -7  -2  245.68   47.90
  10  -7   2  201.68   46.80
  10  -7   2  265.17   52.29
  10  -7   2  245.48   50.19
  10  -7   2  254.37   48.50
  10   7   2  280.97   51.39
  10   7   2  293.67   47.80
 -10   7  -2  179.08   50.09
  11  -7   2   22.80   22.90
  11  -7   2    1.30   23.50
  11  -7   2   21.10   17.80
 -11  -7  -2   29.70   18.00
  11  -7   2   20.10   21.70
 -11  -7  -2   40.90   27.50
 -11   7  -2   21.30   24.90
  11   7   2   -2.10   16.80
  11   7   2   26.90   20.30
 -12  -7  -2  109.89   28.20
  12  -7   2   76.19   31.60
  12  -7   2  105.09   30.70
  12  -7   2  105.69   26.90
 -12  -7  -2   74.89   31.50
  12   7   2   97.79   25.60
  12   7   2   50.89   28.60
 -12   7  -2  103.59   34.80
  13  -7   2    0.30   23.60
 -13  -7  -2   16.70   21.30
  13  -7   2  -32.00   27.00
  13  -7   2   -2.00   28.50
  13   7   2   -9.90   25.50
  13   7   2    6.40   20.90
 -13   7  -2   -5.40   31.60
  12  -8  -2   -0.70   21.50
 -12  -8   2   34.40   18.90
  12  -8  -2   36.50   23.00
  12  -8  -2  -13.60   27.00
 -12   8   2   25.90   30.10
  12   8  -2   -7.10   22.80
  12   8  -2  -19.60   21.30
  11  -8  -2   83.39   32.10
 -11  -8   2  143.19   25.50
  11  -8  -2   35.30   31.20
  11  -8  -2  114.99   28.90
  11  -8  -2   85.09   25.80
  11   8  -2  102.89   30.50
 -11   8   2   72.19   34.60
  11   8  -2  115.89   30.00
  10  -8  -2   45.90   19.90
 -10  -8   2   49.50   17.20
  10  -8  -2   27.00   21.50
  10  -8  -2   14.60   23.90
  10  -8  -2   36.90   17.20
  10   8  -2   20.10   20.10
 -10   8   2    6.30   24.10
 -10   8   2   26.80   18.50
  10   8  -2   26.70   19.50
  -9  -8   2   20.00   14.30
   9  -8  -2   19.90   15.00
   9  -8  -2   34.80   18.30
   9  -8  -2   19.40   16.80
   9  -8  -2   -0.60   22.00
   9   8  -2   10.90   16.60
  -9   8   2   36.80   21.10
  -9   8   2   25.90   15.80
   9   8  -2   14.90   17.50
   8  -8  -2  201.38   47.20
  -8  -8   2  270.17   46.20
   8  -8  -2  214.18   45.60
   8  -8  -2  272.37   45.70
  -8   8   2  224.18   49.40
  -8   8   2  183.38   44.80
   8   8  -2  260.87   47.20
   8   8  -2  289.47   48.70
   8   8  -2  281.37   48.70
  -7  -8   2   -6.90   10.40
   7  -8  -2   -8.10   12.10
   7  -8  -2   -2.90   14.00
   7  -8  -2   15.00   10.50
   7   8  -2   10.70   14.30
   7   8  -2  -19.30   12.80
   7   8  -2  -15.20   13.30
  -7   8   2   -5.40   10.80
  -7   8   2    3.90   15.80
   6  -8  -2  210.98   44.30
   6  -8  -2  158.88   36.30
  -6  -8   2  188.98   37.70
  -6  -8   2  217.38   39.30
  -6   8   2  127.49   38.60
  -6   8   2  165.08   36.10
   6   8  -2  158.68   38.80
   6   8  -2  317.77   40.30
   6   8  -2  245.48   39.10
   6   8  -2  228.78   39.40
   5  -8  -2   35.30   13.70
  -5  -8   2   19.30   11.00
   5  -8  -2    2.70   10.20
  -5  -8   2   26.00   12.80
  -5   8   2    6.20    9.70
   5   8  -2   21.10   13.60
   5   8  -2   31.20   14.10
  -5   8   2   21.00   15.00
   5   8  -2   64.49   13.70
   5   8  -2   -2.40   12.00
  -4  -8   2  330.47   66.29
  -4  -8   2  340.27   65.69
   4  -8  -2  351.76   64.69
   4  -8  -2  424.46   66.89
  -4   8   2  409.96   69.09
   4   8  -2  429.16   67.09
  -4   8   2  320.67   64.69
   4   8  -2  370.76   66.09
   4   8  -2  340.77   67.69
   3  -8  -2  383.56   71.89
   3  -8  -2  392.26   73.69
  -3  -8   2  418.36   72.29
   3   8  -2  402.86   72.29
  -3   8   2  335.17   71.59
   3   8  -2  477.05   73.79
   3   8  -2  433.16   75.79
  -3   8   2  435.96   74.39
   3   8  -2  417.56   72.49
  -2  -8   2  308.97   59.29
   2  -8  -2  321.17   59.99
  -2  -8   2  327.17   57.69
   2  -8  -2  425.86   58.19
  -2   8   2  310.87   60.59
   2   8  -2  343.87   59.79
   2   8  -2  270.97   57.69
   2   8  -2  297.57   60.39
  -2   8   2  276.47   57.59
   1  -8  -2  123.49   27.10
   1  -8  -2  128.89   28.60
  -1  -8   2  175.48   29.40
   1   8  -2  121.09   29.60
   1   8  -2  143.89   30.40
  -1   8   2  147.39   27.50
  -1   8   2  149.59   30.10
   0  -8  -2   76.79   18.00
   0  -8  -2   77.29   19.60
   0  -8   2   68.19   19.60
   0   8  -2   65.09   18.90
   0   8   2   85.39   20.50
   0   8   2  119.09   19.00
   1  -8   2  240.38   42.20
  -1  -8  -2  224.78   41.90
  -1  -8  -2  186.58   42.10
  -1  -8  -2  233.28   40.70
   1   8   2  203.68   41.40
   1   8   2  220.48   40.40
  -1   8  -2  164.58   41.20
   2  -8   2   94.99   18.10
  -2  -8  -2   15.50   14.00
  -2  -8  -2  131.29   21.90
  -2  -8  -2   36.70   15.00
   2   8   2   55.39   16.00
  -2   8  -2   60.29   16.70
   2   8   2   51.39   14.40
  -3  -8  -2  410.76   58.69
  -3  -8  -2  326.47   56.29
   3  -8   2  282.47   55.89
  -3  -8  -2  257.47   55.19
   3   8   2  298.57   55.09
  -3   8  -2  237.28   56.19
   3   8   2  301.37   56.49
  -4  -8  -2  176.18   32.50
   4  -8   2  128.19   31.80
  -4  -8  -2  163.08   32.10
  -4  -8  -2  133.09   32.20
   4   8   2  171.48   31.80
   4   8   2  166.78   31.10
  -4   8  -2  116.89   31.40
  -5  -8  -2   29.60   16.40
  -5  -8  -2   30.00   15.50
   5  -8   2   37.30   16.30
  -5  -8  -2   12.10   11.80
   5   8   2   16.70   13.50
   5   8   2   41.30   13.30
  -5   8  -2   14.80   15.10
  -6  -8  -2  173.28   37.60
  -6  -8  -2  173.28   40.10
   6  -8   2  173.38   39.10
   6   8   2  237.28   38.50
  -6   8  -2  143.29   39.30
   6   8   2  215.78   38.70
  -7  -8  -2   74.59   17.50
   7  -8   2    9.80   17.80
  -7  -8  -2   78.29   22.50
  -7   8  -2   54.39   21.70
   7   8   2   60.09   17.50
   7   8   2   50.29   18.40
  -8  -8  -2  568.64  100.29
  -8  -8  -2  568.44   98.29
   8  -8   2  542.65   99.79
  -8   8  -2  456.75   99.99
   8   8   2  530.95   98.09
   8   8   2  560.04   99.39
  -9  -8  -2   76.19   25.30
  -9  -8  -2   43.90   18.70
   9  -8   2   22.00   14.20
   9  -8   2   40.60   16.60
   9  -8   2   27.00   19.20
  -9   8  -2   16.20   21.70
   9   8   2   44.00   18.70
   9   8   2   36.10   16.80
  10  -8   2   54.09   19.50
 -10  -8  -2   58.39   29.30
  10  -8   2   18.20   21.10
  10  -8   2   11.50   15.60
 -10  -8  -2   59.99   18.40
  10   8   2   23.00   20.30
  10   8   2   14.90   17.30
 -10   8  -2   45.80   25.20
  11  -8   2   84.99   32.40
  11  -8   2  104.59   25.30
  11  -8   2   44.70   28.20
 -11  -8  -2   82.89   35.40
 -11  -8  -2   95.19   27.10
  11   8   2  113.19   25.50
  11   8   2   78.09   27.40
 -11   8  -2   78.39   32.20
  12  -8   2  -29.30   21.10
  12  -8   2   -9.60   24.90
  12  -8   2   -8.90   27.40
 -12  -8  -2   17.80   21.50
 -12   8  -2  -20.60   31.30
  12   8   2   -1.50   19.50
  12   8   2    4.90   24.10
  11  -9  -2   72.39   33.80
  11  -9  -2   40.10   26.00
  11  -9  -2   19.90   22.20
 -11  -9   2   62.19   33.70
  11   9  -2   82.79   26.10
  11   9  -2   70.99   25.80
 -11   9   2   55.09   31.50
 -10  -9   2   -1.20   16.50
  10  -9  -2   21.90   29.30
  10  -9  -2   23.20   21.10
  10  -9  -2   15.40   16.20
  10   9  -2    7.70   20.10
  10   9  -2   14.20   21.40
 -10   9   2   18.30   25.80
 -10   9   2    1.50   18.10
   9  -9  -2   17.80   15.40
  -9  -9   2   24.40   16.80
   9  -9  -2   11.30   17.80
   9  -9  -2    8.50   19.50
   9   9  -2   13.70   18.10
  -9   9   2   17.60   17.10
  -9   9   2   39.20   25.20
   9   9  -2   31.00   18.70
   8  -9  -2    5.60   22.50
   8  -9  -2  -14.50   15.50
  -8  -9   2   -3.20   13.80
   8  -9  -2   -4.80   17.90
   8   9  -2    7.60   16.60
  -8   9   2   23.30   21.50
   8   9  -2    1.80   16.90
   7  -9  -2    3.20   16.40
   7  -9  -2   23.60   11.30
   7  -9  -2    9.60   13.40
  -7  -9   2    2.40   12.60
   7   9  -2    2.90   16.90
  -7   9   2   18.10   13.10
   7   9  -2   16.90   14.90
  -7   9   2   31.80   18.60
  -6  -9   2   38.20   14.10
   6  -9  -2   46.90   17.40
   6  -9  -2    9.00   12.40
  -6  -9   2   43.90   17.20
   6   9  -2   60.19   15.50
  -6   9   2   22.80   12.80
   6   9  -2    1.50   18.80
  -6   9   2   56.69   20.00
  -5  -9   2  135.39   24.30
   5  -9  -2  111.39   23.90
  -5  -9   2  118.59   25.70
   5   9  -2   39.40   32.00
   5   9  -2   95.09   24.90
   5   9  -2   75.69   22.30
  -5   9   2   84.69   25.50
  -4  -9   2  134.79   25.00
  -4  -9   2  146.79   26.60
   4  -9  -2  127.69   26.60
  -4   9   2   93.69   22.70
   4   9  -2   57.69   24.00
   4   9  -2  202.38   29.90
  -4   9   2  114.59   27.50
   4   9  -2  133.49   26.20
  -3  -9   2  217.58   35.10
   3  -9  -2  129.29   33.40
   3  -9  -2  180.28   37.00
  -3  -9   2  194.98   36.60
  -3   9   2  159.38   33.90
   3   9  -2  197.18   34.90
   3   9  -2  225.88   35.60
  -3   9   2  183.58   37.00
   3   9  -2  191.48   38.10
  -2  -9   2  118.89   23.80
   2  -9  -2   88.99   26.00
  -2   9   2  143.69   21.80
   2   9  -2  119.19   25.00
   2   9  -2   75.09   20.30
   2   9  -2   79.29   21.20
   1  -9  -2  -19.70   14.20
  -1  -9   2    2.30   10.70
   1  -9  -2   -1.80    9.60
  -1   9   2    7.50    9.50
   1   9  -2  -12.00   12.70
  -1   9   2  -16.40   13.10
   0  -9  -2   13.00   14.80
   0  -9  -2   54.39   14.70
   0  -9   2   77.69   17.50
   0   9   2   66.09   16.30
   0   9  -2   62.39   18.90
   0   9   2   48.80   13.60
  -1  -9  -2   22.60   13.30
   1  -9   2   17.50   12.80
  -1  -9  -2   16.70   12.70
   1   9   2   33.80   10.80
   1   9   2   15.20   13.50
  -2  -9  -2   18.80   14.10
  -2  -9  -2   43.70   14.40
   2   9   2   29.90   14.70
   2   9   2   23.80   12.00
  -2   9  -2   42.80   15.60
   3  -9   2  -13.10   12.70
  -3  -9  -2  -13.50   14.60
  -3  -9  -2    3.40   11.60
  -3   9  -2   21.80   13.50
   3   9   2   10.60   13.10
   3   9   2  -12.30    9.70
  -4  -9  -2  209.38   36.50
  -4  -9  -2  185.78   34.80
   4  -9   2  130.49   33.60
   4   9   2  145.29   33.60
  -4   9  -2  104.19   33.90
   4   9   2  200.88   33.90
  -5  -9  -2  202.78   54.89
   5  -9   2  228.88   47.90
   5   9   2  281.37   48.40
   5   9   2  279.97   47.70
  -5   9  -2  192.88   48.30
   6  -9   2   78.79   23.30
  -6  -9  -2   75.19   21.80
   6   9   2   90.19   21.30
  -6   9  -2   35.60   22.20
   6   9   2   90.09   22.00
   7  -9   2  -29.60   16.90
  -7  -9  -2   22.10   14.40
  -7   9  -2    0.60   19.60
   7   9   2   35.00   16.70
   7   9   2   13.00   15.90
   8  -9   2    5.70   20.00
  -8  -9  -2    9.20   16.50
   8   9   2   48.00   18.10
   8   9   2    5.20   17.00
  -8   9  -2    3.60   21.90
   9  -9   2   13.20   22.00
  -9  -9  -2   12.70   17.30
  -9   9  -2   53.79   24.50
   9   9   2   16.10   18.10
   9   9   2   24.60   19.60
 -10  -9  -2   -6.70   18.80
 -10   9  -2  -21.30   27.00
  10   9   2   21.70   18.90
  10   9   2   -4.60   20.40
  11  -9   2  -21.20   25.00
  11  -9   2   -9.90   32.50
 -11  -9  -2  -19.20   20.60
  11   9   2   35.60   21.40
 -11   9  -2  -18.20   28.30
  11   9   2   -2.90   27.60
  10 -10  -2   23.80   19.50
  10 -10  -2   43.00   33.50
  10 -10  -2    8.20   25.80
 -10 -10   2   46.80   21.00
  10  10  -2   44.60   23.70
 -10  10   2   15.80   30.90
  10  10  -2   57.39   24.00
   9 -10  -2   45.00   24.80
  -9 -10   2   29.50   20.30
   9  10  -2   80.79   24.70
  -9  10   2   31.00   21.70
  -9  10   2   58.69   30.10
   9  10  -2   29.50   22.80
  -8 -10   2  134.99   24.20
   8 -10  -2   74.39   23.50
   8  10  -2    9.00   21.40
   8  10  -2   34.20   22.90
  -8  10   2   46.90   26.40
  -7 -10   2   74.99   24.30
   7 -10  -2  115.09   27.70
   7  10  -2  117.59   29.50
   7  10  -2  111.49   26.60
  -7  10   2   94.19   29.10
  -6 -10   2    3.10   14.90
   6 -10  -2  -15.20   16.60
  -6  10   2    1.10   19.80
   6  10  -2   -6.10   14.80
   6  10  -2   -0.70   16.40
   5 -10  -2   57.39   20.90
  -5 -10   2   64.79   18.90
   5  10  -2   60.69   21.60
   5  10  -2   57.69   17.90
  -5  10   2   39.20   22.80
   5  10  -2   93.39   22.20
  -4 -10   2   35.80   14.80
   4 -10  -2   19.40   15.90
   4  10  -2   15.60   15.90
   4  10  -2   25.70   13.60
   4  10  -2    6.10   15.30
  -4  10   2   13.60   17.60
  -3 -10   2  234.68   48.20
   3 -10  -2  241.98   48.30
   3  10  -2  228.78   48.10
   3  10  -2  256.57   46.30
  -3  10   2  156.88   48.10
   3  10  -2  378.96   51.79
   2 -10  -2   51.59   16.00
   2 -10  -2   68.99   20.10
  -2 -10   2   54.09   18.40
  -2  10   2   78.69   22.50
   2  10  -2   59.09   16.80
   2  10  -2   68.69   16.70
   2  10  -2   77.29   21.70
  -2  10   2   77.49   17.00
  -1 -10   2   91.59   18.90
   1 -10  -2   44.90   15.40
   1 -10  -2   40.90   17.60
  -1  10   2   39.00   15.00
  -1  10   2   35.40   18.90
   1  10  -2   73.69   20.40
   0 -10  -2  214.68   31.20
   0 -10  -2  146.99   26.80
   0 -10   2  100.09   27.30
   0  10   2   71.79   29.70
   0  10  -2   94.69   28.60
   0  10   2  114.89   29.20
  -1 -10  -2    2.80   13.30
   1 -10   2   -9.90   13.50
  -1 -10  -2   19.10   14.80
   1  10   2   -3.20   15.30
  -1  10  -2   -9.20   13.10
   1  10   2   -7.00   11.80
  -2 -10  -2   89.79   19.90
  -2 -10  -2   37.80   17.80
   2 -10   2   41.70   18.10
   2  10   2   50.89   15.90
   2  10   2   42.70   18.10
  -2  10  -2   35.80   19.80
  -3 -10  -2   68.29   19.10
  -3 -10  -2   62.79   18.70
   3 -10   2   71.89   20.20
   3  10   2   28.20   18.10
  -3  10  -2   38.70   19.00
   3  10   2   27.70   15.10
  -4 -10  -2   18.10   15.60
   4 -10   2    7.50   16.60
  -4  10  -2   11.40   15.70
   4  10   2   28.00   16.90
   4  10   2   38.50   14.20
   5 -10   2   38.60   20.70
  -5 -10  -2   77.79   20.00
   5  10   2   47.80   17.90
   5  10   2   53.99   19.60
  -5  10  -2   33.50   21.60
   6 -10   2   64.19   22.20
  -6 -10  -2   30.30   17.70
  -6  10  -2   28.20   23.20
   6  10   2   37.60   20.10
  -7 -10  -2   23.70   17.70
   7 -10   2   24.60   21.50
   7  10   2    6.00   17.10
  -7  10  -2   51.09   23.40
   7  10   2   33.00   19.50
   8 -10   2   43.00   22.50
  -8 -10  -2   17.00   18.60
   8  10   2    5.70   18.20
   8  10   2   -3.00   18.50
  -8  10  -2   -6.60   24.30
   9 -10   2   39.80   24.90
  -9 -10  -2   10.80   19.70
   9  10   2   -0.30   20.10
  -9  10  -2   15.90   27.40
   9  10   2   -8.50   20.30
   8 -11  -2   13.80   24.50
  -8 -11   2   51.19   22.80
   8  11  -2   84.19   25.30
  -8  11   2   49.50   29.00
   8  11  -2   51.69   23.10
   7 -11  -2    5.50   34.50
  -7 -11   2  -13.10   18.10
   7  11  -2   28.30   22.40
  -7  11   2   20.60   30.80
   7  11  -2   -1.80   19.30
   6 -11  -2   60.49   26.70
  -6 -11   2   81.59   24.70
   6  11  -2  105.19   24.10
  -6  11   2   58.59   29.90
   6  11  -2  110.99   26.20
  -5 -11   2   29.00   18.00
   5 -11  -2   18.60   19.10
  -5  11   2   64.09   24.90
   5  11  -2   62.49   20.80
   5  11  -2   18.70   17.40
   5  11  -2   38.80   23.50
  -4 -11   2  132.29   34.70
   4 -11  -2  201.08   37.10
  -4  11   2  116.99   36.90
   4  11  -2  174.48   35.70
   4  11  -2  145.39   37.00
   4  11  -2  180.78   33.50
   3 -11  -2   13.00   17.40
  -3 -11   2  -11.90   16.00
   3  11  -2  -11.70   15.80
  -3  11   2  -10.30   20.40
   3  11  -2    8.00   17.30
   3  11  -2   -9.50   16.40
  -2 -11   2   27.80   18.20
   2 -11  -2   57.49   19.70
   2  11  -2   39.90   19.70
  -2  11   2   53.49   22.40
   1 -11  -2   67.29   22.60
  -1 -11   2   89.99   23.60
   1 -11  -2   68.69   19.00
  -1  11   2   61.49   22.80
   1  11  -2   85.89   23.70
   0 -11  -2   28.90   22.20
   0 -11  -2   67.59   20.30
   0 -11   2   72.79   22.10
   0  11   2   59.99   23.40
   0  11  -2   89.39   24.80
   0  11   2  127.89   21.80
  -1 -11  -2   -1.80   15.80
  -1 -11  -2   30.00   16.20
   1 -11   2  -11.80   15.50
  -1  11  -2  -17.10   17.90
   1  11   2   19.00   13.50
   1  11   2   20.60   17.20
  -2 -11  -2  180.38   42.20
  -2 -11  -2  236.08   44.20
   2 -11   2  173.38   43.70
  -2  11  -2  215.28   45.00
   2  11   2  204.28   41.90
   2  11   2  287.97   46.40
   3 -11   2   21.60   18.60
  -3 -11  -2   -2.20   15.40
  -3 -11  -2    5.50   19.10
   3  11   2   16.10   21.00
  -3  11  -2   25.30   18.80
   3  11   2   17.60   18.60
   3  11   2  -10.30   14.50
   4 -11   2   34.10   20.70
  -4 -11  -2   53.89   18.90
   4  11   2   -3.00   17.90
  -4  11  -2   27.80   22.20
   4  11   2   17.80   16.10
   5 -11   2   79.39   28.50
  -5 -11  -2   94.29   25.90
   5  11   2  100.19   25.50
  -5  11  -2  117.29   31.80
   5  11   2   87.89   28.80
  -6 -11  -2   45.70   22.20
  -6  11  -2   49.00   28.30
   6  11   2   59.19   21.00
   6  11   2   63.89   24.00
  -7 -11  -2  124.99   29.20
   7 -11   2  121.99   33.10
  -7  11  -2   47.10   32.60
   7  11   2  109.89   29.40
   7  11   2   96.19   29.70
  -8  11  -2   -8.90   28.60
   8  11   2   14.00   23.00
   8  11   2  -10.50   20.30
   6 -12  -2   62.79   25.10
  -6 -12   2   15.10   22.10
   6  12  -2   29.60   20.90
  -6  12   2   87.99   31.50
   6  12  -2   19.70   25.80
  -5 -12   2   28.80   20.50
   5 -12  -2   16.70   22.30
   5  12  -2   12.50   17.50
  -5  12   2   -1.10   25.60
   5  12  -2   14.90   23.40
   4 -12  -2   90.79   28.30
  -4 -12   2  109.79   27.20
  -4  12   2   27.00   27.20
   4  12  -2   95.59   23.30
   4  12  -2   72.09   27.40
  -3 -12   2   37.80   21.70
   3  12  -2   40.50   24.00
  -3  12   2   51.59   41.20
   2 -12  -2  113.39   31.30
  -2 -12   2  142.39   32.20
   2  12  -2  122.49   32.30
  -2  12   2   99.19   33.60
   1 -12  -2   97.19   27.50
  -1 -12   2  135.09   27.80
  -1  12   2   -8.70   26.60
   1  12  -2  150.58   29.50
   0 -12  -2   19.40   19.80
   0 -12   2   14.10   19.00
   0 -12  -2    6.80   16.00
   0  12   2   38.70   22.50
   0  12   2   -5.10   16.60
   0  12  -2  -18.90   20.70
  -1 -12  -2  178.88   44.40
   1 -12   2  220.38   48.90
  -1 -12  -2  282.67   49.70
   1  12   2  231.28   45.60
  -1  12  -2  221.18   49.80
   1  12   2  264.27   49.40
  -2 -12  -2   35.00   20.00
  -2 -12  -2   13.50   21.30
   2 -12   2   32.40   20.00
   2  12   2   -0.70   17.30
   2  12   2    5.80   22.60
   2  12   2   54.59   22.50
  -3 -12  -2  370.86   64.09
  -3  12  -2  203.08   63.99
   3  12   2  347.37   62.49
   3  12   2  363.86   65.09
   4 -12   2  -26.80   21.70
  -4 -12  -2    3.40   20.50
  -4  12  -2  -32.00   23.30
   4  12   2    9.10   23.10
   4  12   2   16.30   19.30
  -5 -12  -2   11.90   21.50
   5 -12   2   17.20   24.20
   5  12   2   27.20   24.10
  -5  12  -2   21.90   25.80
   5  12   2   29.40   19.80
  16   0  -3   12.70   26.10
  16   0  -3  -11.50   20.70
 -16   0   3  -22.10   20.10
  16   0  -3   -8.60   26.00
  15   0  -3   10.00   18.10
 -15   0   3   11.00   18.60
  15   0  -3  -20.70   21.40
  15   0  -3   -0.80   27.00
 -14   0   3   11.10   15.00
  14   0  -3    7.80   19.40
  14   0  -3    0.30   15.60
  14   0  -3   -8.90   17.80
  14   0  -3   10.90   15.70
  13   0  -3   -2.00   17.50
 -13   0   3    6.20   12.20
  13   0  -3    9.00   13.80
  13   0  -3   -3.70   15.70
  12   0  -3    0.00   13.40
  12   0  -3   20.10   14.70
 -12   0   3  -15.50   17.40
  12   0  -3    2.70   11.00
 -12   0   3    3.40   10.70
  12   0  -3   -4.90   11.80
  12   0  -3   33.30   18.80
  11   0  -3  -14.00   16.00
 -11   0   3    7.80   14.40
  11   0  -3   10.90   11.80
  11   0  -3    1.40    9.00
  11   0  -3    0.90   12.30
 -11   0   3    0.00   11.90
 -11   0   3   -2.50   10.50
  11   0  -3   15.10   12.00
  10   0  -3   -3.80   10.60
  10   0  -3   11.90   13.90
  10   0  -3    2.20    8.10
 -10   0   3    0.20   10.50
  10   0  -3    0.40   10.50
 -10   0   3    3.10    7.70
  10   0  -3    3.70    7.50
 -10   0   3   -4.80   12.40
  -9   0   3    5.70   10.50
  -9   0   3   -1.80    9.70
   9   0  -3   13.70   10.70
   9   0  -3   -5.90    7.20
   9   0  -3   -3.10    6.40
   9   0  -3   -7.70   11.40
   9   0  -3   -0.70    9.20
  -9   0   3    6.50    6.50
   9   0  -3   -5.50    8.20
  -8   0   3    9.90    8.40
  -8   0   3    6.10    8.00
   8   0  -3   -1.70    4.90
   8   0  -3    4.70    9.30
   8   0  -3   13.70    6.30
   8   0  -3   -5.00    7.10
  -8   0   3   -5.20    5.00
   8   0  -3  -11.80    8.70
  -7   0   3   -3.10    6.20
   7   0  -3    0.90    4.70
  -7   0   3   22.00    7.40
   7   0  -3   -3.70    6.10
   7   0  -3    2.30    4.60
   7   0  -3   18.70    8.40
  -7   0   3   -7.60    4.20
   7   0  -3    2.20    5.90
   7   0  -3   -5.00    7.70
   6   0  -3   -1.10    5.10
  -6   0   3  -12.50    5.50
   6   0  -3    0.30    5.30
  -6   0   3   -7.90    3.30
   6   0  -3  -11.40    6.30
   6   0  -3   -2.70    3.10
   6   0  -3   -1.50    5.90
   6   0  -3   -1.00    3.80
  -6   0   3   -1.10    6.00
  -5   0   3   -6.20    4.10
   5   0  -3    8.00    5.10
   5   0  -3   -6.30    4.70
  -5   0   3    4.40    5.30
  -5   0   3   -2.00    2.70
   5   0  -3   -2.10    2.80
   5   0  -3    3.20    2.70
   4   0  -3    2.70    2.00
  -4   0   3    3.20    4.00
   4   0  -3    1.40    2.10
  -4   0   3    0.40    3.90
   4   0  -3   -0.50    4.10
  -4   0   3    2.60    2.30
  -3   0   3    1.10    1.60
   3   0  -3   -4.00    2.80
  -3   0   3    3.80    3.70
   3   0  -3   -2.60    1.60
   3   0  -3    2.50    1.50
  -3   0   3    1.80    2.90
   3   0  -3   -1.20    2.90
  -2   0   3   -0.60    2.40
   2   0  -3    2.90    2.30
   2   0  -3   -0.70    1.10
   2   0  -3    3.40    3.20
  -2   0   3   -1.10    2.40
  -2   0   3   -1.20    1.20
   1   0  -3    3.00    1.20
  -1   0   3   -1.80    2.00
   1   0  -3   -0.70    2.10
  -1   0   3   -1.10    1.40
   1   0  -3    4.40    2.10
  -1   0   3    3.40    2.20
   0   0   3    0.60    1.70
   0   0  -3    0.50    1.90
   0   0  -3   -3.10    1.90
   0   0  -3    1.30    1.50
   0   0   3    1.40    2.10
   0   0   3   -2.40    1.50
   1   0   3   -1.50    2.50
  -1   0  -3   -0.50    2.10
   1   0   3   -0.20    1.50
  -1   0  -3   -2.00    2.60
   1   0   3    0.10    2.20
  -2   0  -3    1.80    1.80
   2   0   3   -1.80    2.70
   2   0   3    0.70    1.60
  -2   0  -3    3.80    3.80
  -2   0  -3    2.80    3.10
   2   0   3    2.10    2.90
   3   0   3    3.50    3.80
  -3   0  -3    0.00    2.80
   3   0   3    1.00    2.10
  -3   0  -3   -6.20    3.80
   4   0   3    3.90    2.80
  -4   0  -3    6.50    4.00
   4   0   3   11.20    4.50
  -4   0  -3    1.20    3.00
  -4   0  -3    5.00    4.90
   4   0   3    0.90    5.20
   4   0   3    0.10    2.60
   5   0   3    8.60    5.50
   5   0   3    1.10    3.40
  -5   0  -3    4.40    6.30
  -5   0  -3    2.80    4.90
   5   0   3   -1.50    5.90
   5   0   3   -1.60    3.30
   6   0   3   -1.00    7.10
   6   0   3   -1.10    7.30
   6   0   3    9.90    4.10
   6   0   3   -5.30    5.70
   6   0   3    0.30    4.50
  -6   0  -3    3.40    5.10
  -6   0  -3    0.20    7.10
   7   0   3   12.50    8.10
   7   0   3   -7.40    5.30
  -7   0  -3    6.00    6.30
   7   0   3   -6.70    8.60
  -7   0  -3   -0.20    9.00
   7   0   3   -1.20    7.10
   7   0   3   -4.20    5.00
  -8   0  -3  -16.00   11.00
   8   0   3    1.10    9.10
   8   0   3  -26.00   11.00
   8   0   3   -3.20    8.50
  -8   0  -3    0.50    7.60
   8   0   3   -1.20    5.80
   8   0   3    8.10    6.80
  -9   0  -3  -22.20   12.80
   9   0   3   -1.90   10.30
   9   0   3    1.50   13.90
   9   0   3   -7.30    7.00
   9   0   3   -8.20    8.40
  -9   0  -3    7.90    8.60
   9   0   3    0.90   10.10
  10   0   3    0.20   11.90
  10   0   3    5.60    8.80
  10   0   3    5.40   11.70
 -10   0  -3    2.10    9.60
  10   0   3   -4.80    9.90
  11   0   3    2.50   11.60
  11   0   3   -0.10   10.70
 -11   0  -3    5.20   11.70
  12   0   3  -15.20   13.60
 -12   0  -3    3.60   13.80
  12   0   3   -3.90   15.80
  12   0   3    9.30   12.50
  13   0   3   -2.80   19.50
  13   0   3   15.40   19.00
 -13   0  -3   13.00   16.10
  13   0   3   23.00   17.80
  14   0   3   14.50   17.50
  14   0   3   21.30   20.20
 -14   0  -3   20.30   18.30
  14   0   3   -2.20   22.10
  15   0   3   -3.40   21.50
 -15   0  -3   16.30   22.00
  16  -1  -3   24.30   21.30
  16  -1  -3   20.60   31.40
 -16  -1   3   13.80   21.00
  16  -1  -3    4.20   25.90
  16   1  -3   61.59   27.50
 -16   1   3    2.10   21.10
  16   1  -3  -17.70   20.70
  16   1  -3   -6.90   27.00
 -15  -1   3   13.20   16.80
  15  -1  -3    4.00   18.10
  15  -1  -3  -26.80   22.00
  15  -1  -3   11.50   22.30
  15   1  -3    8.30   18.20
  15   1  -3    9.90   21.90
  15   1  -3   26.90   19.50
 -15   1   3    0.00   18.40
  15   1  -3   29.20   22.00
  14  -1  -3   -8.90   20.70
  14  -1  -3  -13.00   15.10
 -14  -1   3   27.10   14.80
  14  -1  -3  -18.40   17.60
  14  -1  -3   -2.60   18.90
  14   1  -3    5.10   14.80
 -14   1   3  -21.30   15.30
  14   1  -3    3.90   15.70
  14   1  -3  -32.40   17.60
  14   1  -3    6.30   18.90
 -13  -1   3  -21.30   12.30
  13  -1  -3  -26.00   16.00
  13  -1  -3   18.80   13.70
  13  -1  -3    1.10   16.10
  13  -1  -3    3.50   14.40
  13   1  -3   24.10   17.00
 -13   1   3    9.60   13.60
  13   1  -3   15.80   14.00
  13   1  -3   -0.20   12.30
  13   1  -3    6.30   16.10
  12  -1  -3    2.90   22.30
  12  -1  -3   28.40   14.60
  12  -1  -3   -3.20   11.80
  12  -1  -3    2.00   12.30
 -12  -1   3   12.70   10.90
 -12  -1   3   34.50   17.80
  12  -1  -3   32.60   21.10
  12   1  -3   -5.30   19.20
  12   1  -3   20.20   11.10
 -12   1   3    9.30   11.50
  12   1  -3   10.00   14.60
  12   1  -3    5.70   14.40
 -11  -1   3   61.89   19.60
  11  -1  -3   54.19   16.30
 -11  -1   3   30.70   11.80
  11  -1  -3   57.79   13.30
  11  -1  -3   29.70   15.30
  11  -1  -3   31.10   13.50
  11  -1  -3   52.79   18.40
  11   1  -3   67.39   19.80
 -11   1   3   26.00   13.20
  11   1  -3   54.69   16.10
 -11   1   3   52.49   16.20
  11   1  -3   88.19   18.10
  11   1  -3   44.00   12.50
 -10  -1   3    5.10   12.00
  10  -1  -3    0.20   10.70
  10  -1  -3    8.20   11.90
  10  -1  -3   11.60    8.80
 -10  -1   3    7.60   11.30
  10  -1  -3   13.70   15.30
 -10  -1   3   14.50    7.40
  10   1  -3  -11.30   12.50
  10   1  -3    2.70   10.50
 -10   1   3   -1.10   11.40
  10   1  -3    7.00   10.60
  10   1  -3    8.70    7.50
  -9  -1   3   97.29   20.00
   9  -1  -3   86.79   20.00
   9  -1  -3   87.79   20.20
   9  -1  -3   79.09   18.30
   9  -1  -3   66.69   20.00
   9  -1  -3  121.19   20.80
   9  -1  -3   64.09   17.20
  -9  -1   3   70.59   18.80
  -9  -1   3  109.59   17.50
  -9   1   3   81.89   20.20
   9   1  -3   89.79   17.10
  -9   1   3  112.79   21.10
   9   1  -3   72.99   18.80
   9   1  -3   64.69   19.10
   9   1  -3  106.49   21.10
  -9   1   3   68.99   17.40
   9   1  -3   89.29   20.90
  -8  -1   3  150.08   29.90
   8  -1  -3  143.49   30.10
  -8  -1   3  183.48   30.70
   8  -1  -3  111.79   29.50
   8  -1  -3  132.49   29.70
   8  -1  -3  149.69   30.00
   8  -1  -3  181.08   28.70
  -8  -1   3  146.89   27.90
  -8   1   3  132.09   29.40
   8   1  -3  129.19   29.70
   8   1  -3  132.49   30.30
  -8   1   3  146.79   29.90
   8   1  -3  170.68   28.00
  -8   1   3  151.98   28.50
   8   1  -3  192.68   31.90
  -7  -1   3    8.90    7.60
  -7  -1   3   18.00    4.90
  -7  -1   3   11.60    8.10
   7  -1  -3   13.50    8.00
   7  -1  -3   18.90    6.10
   7  -1  -3   16.80    5.90
   7  -1  -3   -2.20    8.90
   7  -1  -3   13.90    8.50
   7  -1  -3   -1.40    6.70
   7   1  -3   24.40    8.50
   7   1  -3   19.40    4.90
  -7   1   3   14.50    7.80
   7   1  -3   11.60    7.50
   7   1  -3    8.60    7.70
  -7   1   3   14.60    7.90
  -7   1   3   11.40    5.90
   6  -1  -3  142.79   23.50
   6  -1  -3  113.09   21.60
  -6  -1   3  111.39   21.00
  -6  -1   3  105.69   22.50
   6  -1  -3  147.39   23.80
   6  -1  -3  108.49   21.70
  -6  -1   3  113.69   22.70
   6  -1  -3  115.69   23.50
   6   1  -3  124.99   23.20
  -6   1   3  118.49   22.70
   6   1  -3  120.89   21.00
  -6   1   3  139.89   23.30
   6   1  -3  156.18   23.80
   6   1  -3   82.29   22.10
  -6   1   3   91.39   21.40
   5  -1  -3    3.40    4.80
   5  -1  -3    8.70    3.80
   5  -1  -3    7.40    6.50
  -5  -1   3   -0.30    2.50
   5  -1  -3    6.90    3.70
  -5  -1   3   -1.10    4.60
  -5  -1   3   -0.90    5.10
   5  -1  -3    5.30    5.40
  -5   1   3   -0.20    5.30
   5   1  -3    7.40    4.60
  -5   1   3    4.10    4.60
   5   1  -3    3.50    4.80
   5   1  -3    7.00    5.10
   5   1  -3    4.60    2.20
   4  -1  -3  240.28   39.90
   4  -1  -3  216.98   40.60
  -4  -1   3  248.68   40.60
  -4  -1   3  219.48   40.50
   4  -1  -3  234.78   39.90
  -4   1   3  233.18   40.40
   4   1  -3  241.28   40.60
  -4   1   3  220.08   39.90
   4   1  -3  159.98   40.30
   3  -1  -3   71.09   12.00
   3  -1  -3   51.69   10.60
   3  -1  -3   75.49   12.30
  -3  -1   3   50.19   11.20
   3  -1  -3   35.60   11.00
  -3  -1   3   56.39   11.80
  -3   1   3   73.39   12.20
  -3   1   3   60.09   11.00
   3   1  -3   67.99   11.70
  -3   1   3   47.70   11.10
   3   1  -3   53.49   11.50
  -2  -1   3  136.99   20.80
   2  -1  -3  100.89   19.80
   2  -1  -3   94.69   19.40
  -2  -1   3   95.69   19.70
   2  -1  -3   89.99   20.00
   2  -1  -3  113.09   20.10
   2   1  -3  110.09   19.80
  -2   1   3  132.19   20.60
  -2   1   3  111.89   19.80
  -2   1   3  113.29   19.60
  -2   1   3  107.69   20.00
   2   1  -3  127.29   20.60
  -1  -1   3    1.00    1.60
  -1  -1   3   -2.40    2.00
   1  -1  -3   -0.80    2.90
   1  -1  -3    2.30    2.70
   1  -1  -3    8.20    3.20
   1  -1  -3    2.80    1.90
  -1  -1   3    8.40    3.20
  -1   1   3    2.30    2.60
   1   1  -3    7.00    1.90
  -1   1   3    5.60    2.90
   1   1  -3   -1.80    2.50
   1   1  -3    5.30    2.50
  -1   1   3    8.30    2.40
  -1   1   3    2.20    2.60
   0  -1  -3  231.98   45.80
   0  -1   3  264.37   45.80
   0  -1  -3  242.58   45.80
   0  -1  -3  294.27   46.10
   0  -1   3  280.17   45.80
   0  -1   3  231.98   45.90
   0  -1  -3  235.78   45.80
   0   1  -3  299.87   45.80
   0   1   3  293.27   46.00
   0   1  -3  227.38   45.80
   0   1   3  260.87   46.10
   0   1  -3  244.78   45.90
   0   1   3  270.87   45.80
   0   1   3  262.87   45.80
   1  -1   3  316.77   54.99
   1  -1   3  282.77   54.89
   1  -1   3  282.77   54.79
  -1  -1  -3  397.56   55.29
  -1   1  -3  359.06   55.09
   1   1   3  265.77   55.19
   1   1   3  303.97   54.99
  -1   1  -3  305.07   54.99
  -1   1  -3  313.07   54.99
   2  -1   3  515.45   96.99
  -2  -1  -3  513.55   97.09
   2  -1   3  491.75   97.09
   2  -1   3  546.45   97.09
  -2  -1  -3  559.74   97.39
   2   1   3  632.44   97.49
  -2   1  -3  595.34   97.19
  -2   1  -3  593.04   97.19
  -2   1  -3  537.75   96.99
   2   1   3  553.84   97.09
  -3  -1  -3 2333.67  409.36
  -3  -1  -3 2331.67  409.06
   3  -1   3 2332.17  409.06
   3  -1   3 2318.17  408.86
   3  -1   3 2138.89  409.06
  -3   1  -3 2569.64  409.16
   3   1   3 2309.27  409.36
   3   1   3 2275.77  409.36
  -3   1  -3 2321.97  409.06
  -3   1  -3 2410.36  408.86
  -4  -1  -3  104.59   19.60
  -4  -1  -3  110.89   20.20
   4  -1   3   89.99   19.50
   4  -1   3  120.89   20.00
   4  -1   3  109.99   19.00
  -4   1  -3   92.69   19.40
   4   1   3  118.39   19.80
  -4   1  -3  106.39   19.00
  -4   1  -3   64.89   19.30
   4   1   3  102.49   20.30
   5  -1   3   34.20    8.30
   5  -1   3   18.20    6.40
   5  -1   3   29.70    6.70
  -5  -1  -3   12.20    6.60
   5  -1   3   24.60    7.60
   5  -1   3   23.80    7.50
  -5  -1  -3   14.10    7.70
  -5   1  -3   21.90    7.30
   5   1   3   21.10    7.70
  -5   1  -3   19.70    6.70
   5   1   3   24.90    7.20
   5   1   3   24.50    5.10
  -5   1  -3   27.90    7.90
   5   1   3   13.60    5.10
   6  -1   3   25.20    9.70
  -6  -1  -3   44.70   11.30
  -6  -1  -3   36.30    9.60
   6  -1   3   17.10    9.10
   6  -1   3   42.80    8.70
   6  -1   3   32.80    8.40
   6  -1   3   44.60   10.10
   6   1   3   32.40    7.20
   6   1   3   28.60    7.20
  -6   1  -3   19.10    8.50
  -6   1  -3   40.90    9.60
   6   1   3   25.40    8.80
   6   1   3   42.80   10.70
  -6   1  -3   25.90   10.50
  -7  -1  -3   69.79   16.90
   7  -1   3   77.69   17.90
   7  -1   3   86.09   16.80
   7  -1   3   72.69   18.20
  -7  -1  -3   99.69   19.90
   7  -1   3   80.59   17.80
   7   1   3  102.09   19.50
   7   1   3   75.29   18.00
  -7   1  -3   60.29   17.40
   7   1   3   85.39   15.80
   7   1   3   76.69   15.80
   7   1   3   88.99   17.60
  -7   1  -3  113.59   20.30
  -7   1  -3   79.89   17.30
   8  -1   3  184.98   42.00
  -8  -1  -3  217.28   41.30
  -8  -1  -3  244.48   43.30
   8  -1   3  229.18   41.10
   8  -1   3  217.08   40.80
   8  -1   3  266.77   43.90
   8   1   3  194.38   42.40
   8   1   3  181.58   39.80
   8   1   3  233.98   40.00
   8   1   3  271.87   43.60
   8   1   3  238.38   41.50
  -8   1  -3  192.68   41.10
  -8   1  -3  289.47   44.60
   9  -1   3   27.90   11.40
   9  -1   3   46.00   11.20
   9  -1   3   27.00   15.00
   9  -1   3   28.70   13.10
   9  -1   3   22.20   12.30
  -9  -1  -3   22.30   10.70
   9   1   3   27.50    9.80
  -9   1  -3   29.80   11.60
   9   1   3   48.30    9.80
   9   1   3   24.90   11.90
  -9   1  -3   40.30   14.70
   9   1   3   18.90   12.20
  10  -1   3  131.39   30.90
 -10  -1  -3  124.29   29.30
  10  -1   3  190.38   30.00
  10  -1   3  141.19   28.90
  10   1   3  126.89   28.10
  10   1   3  136.89   31.40
 -10   1  -3  142.79   29.90
  10   1   3  146.39   30.30
  10   1   3  175.98   28.60
  11  -1   3    8.80   13.10
  11  -1   3   30.60   15.00
 -11  -1  -3   -1.30   12.00
  11   1   3   21.80   11.40
 -11   1  -3   31.20   12.80
  11   1   3   23.00   12.30
  11   1   3   17.50   14.90
 -12  -1  -3  -10.50   13.10
  12  -1   3    4.80   15.90
  12  -1   3   33.40   15.10
  12  -1   3   -2.00   13.00
  12   1   3   -4.40   12.10
  12   1   3   10.40   16.80
  12   1   3  -10.50   13.20
 -12   1  -3   -0.80   15.00
 -13  -1  -3   47.10   17.80
  13  -1   3   63.09   17.70
  13  -1   3   28.10   20.70
  13  -1   3   51.69   21.20
 -13   1  -3   26.20   18.80
  13   1   3   28.00   15.00
  13   1   3   25.20   17.40
  13   1   3   28.20   20.90
 -14  -1  -3   24.90   19.50
  14  -1   3   36.60   22.80
  14  -1   3   23.80   19.00
 -14   1  -3   -8.80   19.40
  14   1   3  -18.90   22.20
  14   1   3    6.20   19.90
  14   1   3  -15.00   18.20
  15  -1   3   87.69   25.30
  15  -1   3   91.59   30.50
  15  -1   3   42.90   29.30
 -15  -1  -3   41.10   25.30
  15   1   3   72.29   29.80
 -15   1  -3   37.60   26.10
 -16  -2   3   11.20   20.50
  16  -2  -3   22.30   26.80
  16  -2  -3    3.10   22.10
  16   2  -3  -16.00   22.10
  16   2  -3    7.30   25.20
  16   2  -3    2.90   28.70
 -15  -2   3   51.29   19.80
  15  -2  -3   56.89   25.40
  15  -2  -3   81.39   27.60
  15  -2  -3   55.39   22.50
  15   2  -3   -2.80   20.50
  15   2  -3  126.99   28.30
  15   2  -3   53.19   22.40
  15   2  -3   37.90   24.40
  14  -2  -3   30.60   35.10
  14  -2  -3  -24.80   20.40
  14  -2  -3    4.90   16.90
 -14  -2   3    0.90   14.00
  14   2  -3   16.10   18.70
 -14   2   3   10.20   17.20
  14   2  -3   -5.40   18.00
  13  -2  -3   77.79   20.70
  13  -2  -3   43.40   21.50
  13  -2  -3   63.89   19.70
 -13  -2   3   46.00   17.60
  13  -2  -3   78.79   22.70
  13   2  -3   60.99   21.30
 -13   2   3   64.09   19.40
  13   2  -3   54.49   21.90
  13   2  -3  102.69   18.20
  12  -2  -3   58.89   22.10
  12  -2  -3   48.50   17.10
  12  -2  -3   66.69   18.90
 -12  -2   3   44.50   21.90
  12  -2  -3   55.89   19.50
 -12  -2   3   74.59   15.70
  12   2  -3  104.59   21.30
 -12   2   3   80.69   20.80
 -12   2   3   36.20   17.50
  12   2  -3   95.69   21.10
  12   2  -3   29.40   22.70
  12   2  -3   63.79   15.80
  11  -2  -3  628.84  100.79
 -11  -2   3  632.84  102.09
  11  -2  -3  558.94  102.09
  11  -2  -3  481.65  101.69
 -11  -2   3  551.64   99.79
  11  -2  -3  584.04  100.59
  11  -2  -3  617.24  101.89
  11   2  -3  592.74   99.79
  11   2  -3  462.35  100.99
 -11   2   3  522.75  100.39
 -11   2   3  586.94  102.19
  11   2  -3  496.25  102.29
  10  -2  -3    9.30    9.80
  10  -2  -3   35.80   15.30
  10  -2  -3    7.80   13.90
 -10  -2   3   19.60    7.70
  10  -2  -3   16.40   11.80
  10  -2  -3    3.30    9.20
  10  -2  -3   15.10   12.30
 -10  -2   3   26.70   13.80
  10   2  -3    8.70   11.70
  10   2  -3    2.70   11.30
  10   2  -3    4.30    7.60
 -10   2   3    0.00    9.30
 -10   2   3    8.70   12.20
  -9  -2   3  388.96   69.09
   9  -2  -3  421.16   69.49
   9  -2  -3  374.96   69.09
   9  -2  -3  404.96   69.29
  -9  -2   3  382.06   69.19
   9  -2  -3  373.26   68.99
   9  -2  -3  411.66   68.19
   9  -2  -3  364.36   69.69
  -9  -2   3  276.47   67.09
   9   2  -3  367.16   67.19
   9   2  -3  402.66   68.89
   9   2  -3  478.25   69.99
  -9   2   3  421.06   68.99
   9   2  -3  363.26   69.59
  -8  -2   3  269.47   47.80
   8  -2  -3  228.18   46.50
   8  -2  -3  248.48   47.40
  -8  -2   3  253.17   47.80
   8  -2  -3  245.08   47.90
   8  -2  -3  215.68   46.40
   8  -2  -3  290.97   48.70
  -8  -2   3  241.38   45.80
   8  -2  -3  294.37   48.70
   8   2  -3  310.37   49.60
  -8   2   3  263.07   46.80
   8   2  -3  256.87   45.90
  -8   2   3  265.67   47.60
   8   2  -3  288.37   49.20
   7  -2  -3  452.05   81.19
  -7  -2   3  425.56   81.89
  -7  -2   3  442.56   80.59
  -7  -2   3  561.34   82.49
   7  -2  -3  408.36   81.19
   7  -2  -3  425.56   82.09
   7  -2  -3  465.75   81.89
   7  -2  -3  510.55   82.29
   7   2  -3  439.66   80.69
   7   2  -3  494.35   82.29
  -7   2   3  457.45   81.89
   7   2  -3  438.16   81.89
  -7   2   3  502.65   82.59
  -6  -2   3  114.69   22.90
  -6  -2   3  106.69   20.80
  -6  -2   3  109.29   23.20
   6  -2  -3   94.29   21.80
   6  -2  -3  112.89   22.60
   6  -2  -3  131.39   23.40
   6  -2  -3   97.09   22.80
   6  -2  -3  114.19   21.90
  -6   2   3  163.58   23.40
   6   2  -3  150.68   23.50
   6   2  -3  119.89   22.80
  -6   2   3   88.19   22.50
   6   2  -3  114.49   20.80
   5  -2  -3   10.90    4.50
  -5  -2   3   15.50    6.50
   5  -2  -3   12.60    7.10
   5  -2  -3    9.00    5.70
  -5  -2   3    1.80    5.30
  -5  -2   3    2.00    3.00
   5  -2  -3   56.39    9.10
   5   2  -3    6.60    3.00
   5   2  -3   10.60    5.80
   5   2  -3    7.20    5.80
  -5   2   3    6.70    5.30
  -5   2   3   10.90    6.10
   5   2  -3    4.20    5.00
   4  -2  -3   89.29   20.70
  -4  -2   3  108.59   19.30
  -4  -2   3  130.39   21.10
   4  -2  -3   81.79   20.10
   4  -2  -3  113.79   20.90
   4  -2  -3  118.79   20.50
  -4  -2   3  171.78   22.60
   4   2  -3   97.19   20.70
   4   2  -3  122.09   20.70
   4   2  -3  105.59   19.30
  -4   2   3   93.29   20.30
   4   2  -3   75.69   20.50
  -4   2   3  144.19   22.00
  -4   2   3  117.49   20.60
  -3  -2   3  278.57   59.79
   3  -2  -3  342.57   59.99
   3  -2  -3  335.07   59.89
  -3  -2   3  359.76   60.39
  -3  -2   3  354.66   59.39
   3  -2  -3  316.27   60.09
   3   2  -3  324.27   60.09
   3   2  -3  311.07   59.89
  -3   2   3  340.07   59.99
   3   2  -3  351.46   59.39
  -3   2   3  370.76   60.39
   3   2  -3  359.06   59.99
  -3   2   3  343.17   59.89
   2  -2  -3  421.86   81.79
  -2  -2   3  502.35   81.59
  -2  -2   3  529.05   82.29
   2  -2  -3  489.35   82.29
   2  -2  -3  432.66   81.89
   2   2  -3  462.25   81.59
  -2   2   3  461.15   82.09
  -2   2   3  434.06   81.89
   2   2  -3  488.95   81.79
  -2   2   3  406.06   81.79
   2   2  -3  495.05   82.19
  -1  -2   3  849.61  150.48
   1  -2  -3  845.12  150.88
   1  -2  -3  802.72  150.78
  -1  -2   3  905.81  150.58
  -1  -2   3  698.23  150.88
   1  -2  -3  765.72  150.78
   1   2  -3  984.30  150.68
   1   2  -3  914.11  150.58
  -1   2   3  885.31  150.88
  -1   2   3  772.12  150.88
   1   2  -3 1009.50  151.18
  -1   2   3  867.31  150.78
   0  -2   3 2351.36  470.95
   0  -2   3 2570.74  471.35
   0  -2  -3 2825.72  471.45
   0  -2  -3 3137.29  471.55
   0  -2  -3 2789.82  471.35
   0  -2   3 2613.24  471.25
   0   2  -3 2661.33  471.35
   0   2  -3 2440.86  471.55
   0   2   3 2921.31  471.55
   0   2   3 2664.73  471.45
  -1  -2  -3 4299.77  657.83
  -1  -2  -3 3231.98  657.93
   1  -2   3 3562.54  658.03
   1  -2   3 3605.84  657.53
  -1  -2  -3 3983.30  658.03
   1  -2   3 3745.03  657.93
   1  -2   3 3702.53  658.03
  -1   2  -3 4194.18  658.03
  -1   2  -3 3593.24  658.03
  -1   2  -3 3782.62  657.53
   1   2   3 3709.93  657.93
   1   2   3 3680.83  658.03
  -2  -2  -3  693.73  117.89
   2  -2   3  683.33  117.99
   2  -2   3  676.33  118.29
   2  -2   3  673.93  117.49
  -2   2  -3  593.54  117.79
   2   2   3  603.34  117.39
  -2   2  -3  757.42  117.59
  -2   2  -3  680.83  117.89
   3  -2   3 1518.25  265.47
  -3  -2  -3 1559.34  265.37
  -3  -2  -3 1442.16  264.77
  -3  -2  -3 1707.83  265.77
   3  -2   3 1595.44  265.17
   3  -2   3 1544.55  265.37
   3   2   3 1442.96  265.27
   3   2   3 1486.25  264.77
  -3   2  -3 1461.15  265.27
  -3   2  -3 1436.56  265.07
  -3   2  -3 1483.35  265.37
   3   2   3 1517.15  265.67
  -4  -2  -3  102.99   20.50
   4  -2   3   91.39   19.20
  -4  -2  -3  128.49   19.80
   4  -2   3  116.19   19.80
  -4  -2  -3   87.09   18.10
   4  -2   3   84.99   18.90
   4  -2   3   94.49   19.40
  -4   2  -3   91.59   19.40
  -4   2  -3  105.69   19.40
   4   2   3   94.09   19.50
   4   2   3  123.89   20.60
  -4   2  -3  111.89   19.70
   4   2   3   99.99   18.00
  -5  -2  -3  596.74  100.59
   5  -2   3  558.34   99.99
   5  -2   3  577.14   99.99
  -5  -2  -3  511.15   99.79
   5  -2   3  554.64   99.99
  -5  -2  -3  541.95   99.09
   5  -2   3  538.35  100.29
  -5   2  -3  592.04   99.89
   5   2   3  565.94   99.09
   5   2   3  576.44   99.89
   5   2   3  729.73  101.79
  -5   2  -3  579.64  100.19
  -5   2  -3  501.45   99.99
   6  -2   3   86.39   17.30
  -6  -2  -3   71.09   15.20
   6  -2   3   63.09   16.70
  -6  -2  -3   58.09   17.90
   6  -2   3  106.59   17.80
   6  -2   3   77.99   16.70
  -6   2  -3   93.59   17.40
   6   2   3   68.89   17.60
  -6   2  -3   79.69   16.80
   6   2   3   86.29   15.20
  -6   2  -3   72.19   16.30
   6   2   3   95.69   17.40
   7  -2   3  212.08   38.50
   7  -2   3  145.59   37.60
   7  -2   3  180.28   37.90
  -7  -2  -3  232.38   38.40
  -7  -2  -3  275.17   41.00
   7  -2   3  200.78   37.90
   7  -2   3  226.48   38.20
   7   2   3  173.28   39.00
   7   2   3  198.18   36.60
  -7   2  -3  213.68   39.10
   7   2   3  255.07   38.70
  -7   2  -3  146.39   37.70
   7   2   3  269.77   40.20
   7   2   3  217.18   36.50
  -7   2  -3  171.28   37.80
   8  -2   3   86.89   20.20
  -8  -2  -3   91.69   17.40
   8  -2   3   47.70   18.00
   8  -2   3   81.49   19.60
  -8  -2  -3  110.49   19.80
   8  -2   3   83.59   18.90
   8  -2   3   58.09   19.20
  -8  -2  -3   92.79   22.00
  -8   2  -3  106.29   20.80
   8   2   3  118.89   18.10
   8   2   3  100.99   19.40
  -8   2  -3   71.49   18.90
   8   2   3   77.09   21.10
   8   2   3   56.29   19.10
   8   2   3  129.89   17.90
  -8   2  -3   76.89   19.60
   9  -2   3   19.30   11.00
  -9  -2  -3   43.80   11.70
  -9  -2  -3   24.00   10.10
   9  -2   3   19.50   14.90
   9  -2   3   38.50   14.30
   9  -2   3   17.10   12.10
   9  -2   3   36.80   12.80
  -9   2  -3   30.00   13.20
  -9   2  -3   28.80   14.40
   9   2   3   25.50    9.70
   9   2   3   49.90    9.90
   9   2   3   31.90   12.60
  -9   2  -3   23.10   11.60
   9   2   3   34.30   13.00
  10  -2   3  -20.70   12.50
  10  -2   3    5.00   12.20
  10  -2   3  -17.90   10.80
 -10  -2  -3   -7.80    9.30
  10   2   3   14.70   11.50
  10   2   3  -18.20   12.20
  10   2   3   -9.30    8.40
 -10   2  -3   -0.50   11.00
 -11  -2  -3   27.10   15.90
  11  -2   3   46.60   18.00
  11  -2   3   80.89   18.50
  11  -2   3  110.79   20.70
  11   2   3   73.09   14.60
  11   2   3   22.90   18.50
 -11   2  -3   43.40   16.90
  11   2   3   51.79   14.90
  12  -2   3   69.69   20.10
 -12  -2  -3   27.10   14.40
  12  -2   3    5.90   15.70
  12  -2   3    9.30   16.90
  12  -2   3   32.80   18.50
  12   2   3   65.99   15.00
  12   2   3   10.50   13.10
  12   2   3    4.10   18.60
 -12   2  -3   42.40   16.40
  13  -2   3   53.39   22.20
  13  -2   3   28.40   20.70
  13  -2   3   42.40   18.10
 -13  -2  -3   20.00   17.60
  13  -2   3   61.79   21.60
  13   2   3   45.10   17.30
  13   2   3   40.70   16.10
 -13   2  -3   29.50   18.10
  13   2   3    6.10   20.50
  14  -2   3   16.10   26.70
  14  -2   3   35.00   24.80
  14  -2   3  102.59   27.30
 -14  -2  -3   69.79   23.10
  14  -2   3   69.09   22.20
  14   2   3   60.69   26.30
 -14   2  -3   33.90   23.70
  14   2   3   74.49   18.90
  14   2   3   31.30   21.20
  15  -2   3   58.39   28.60
  15  -2   3   25.50   27.40
  15  -2   3   20.00   22.90
 -15  -2  -3   17.10   23.80
  15   2   3  -19.70   26.60
  15   2   3   45.20   19.70
 -15   2  -3   33.90   23.70
  15  -3  -3   56.79   23.40
  15  -3  -3   65.99   27.30
  15  -3  -3   71.29   27.20
 -15  -3   3   34.80   19.00
  15   3  -3   44.90   23.60
  15   3  -3   31.30   19.90
  14  -3  -3   17.30   21.40
  14  -3  -3    0.50   21.30
  14  -3  -3   29.70   18.30
 -14  -3   3   -7.10   13.60
  14   3  -3   18.10   19.00
  14   3  -3   -2.80   19.90
  13  -3  -3   15.90   15.00
 -13  -3   3   13.20   12.40
  13  -3  -3  110.09   35.00
  13  -3  -3    0.60   16.80
  13   3  -3   -7.00   18.10
 -13   3   3    7.70   17.90
  13   3  -3    7.00   17.00
  13   3  -3   -3.40   12.50
  12  -3  -3  258.27   48.20
  12  -3  -3  253.67   49.50
 -12  -3   3  334.27   51.09
  12  -3  -3  247.58   48.00
 -12  -3   3  227.38   46.20
  12  -3  -3  264.97   49.80
  12   3  -3  217.08   46.00
 -12   3   3  276.47   49.90
  12   3  -3  228.28   47.80
  11  -3  -3   30.20   15.40
  11  -3  -3   37.10   15.70
 -11  -3   3   15.00    8.90
 -11  -3   3   -4.80   16.20
  11  -3  -3    5.50   11.80
  11  -3  -3   37.40   13.40
  11   3  -3    2.60   12.80
 -11   3   3   13.10   15.10
  11   3  -3    7.20    9.10
  10  -3  -3  750.42  137.99
  10  -3  -3  859.91  136.89
 -10  -3   3  710.13  137.09
  10  -3  -3  796.62  137.39
  10  -3  -3  766.12  137.69
 -10  -3   3  834.02  135.69
  10  -3  -3  761.62  137.69
  10   3  -3  616.64  137.59
 -10   3   3  733.03  137.29
  10   3  -3  793.02  135.69
  10   3  -3  756.22  136.89
  -9  -3   3   36.80   14.70
   9  -3  -3   57.69   14.00
   9  -3  -3   28.50   11.40
   9  -3  -3   35.80   14.30
  -9  -3   3   55.99   10.40
   9  -3  -3   54.89   14.90
   9  -3  -3   32.90   12.80
   9  -3  -3   44.50   16.00
   9   3  -3   28.90   12.90
   9   3  -3   10.70   15.40
  -9   3   3   36.60   15.70
  -9   3   3   39.30   13.00
   9   3  -3   32.40   13.60
   9   3  -3   54.19   10.90
   8  -3  -3  461.85   82.09
   8  -3  -3  382.56   81.59
  -8  -3   3  435.06   81.69
   8  -3  -3  409.16   81.29
   8  -3  -3  564.34   82.09
   8  -3  -3  461.05   81.09
   8  -3  -3  472.35   80.99
  -8  -3   3  443.76   80.09
   8   3  -3  385.66   81.99
   8   3  -3  490.75   80.49
  -8   3   3  466.75   81.49
  -8   3   3  479.05   82.29
   8   3  -3  382.56   80.89
   8   3  -3  517.05   82.29
   7  -3  -3  230.78   45.20
   7  -3  -3  246.18   47.00
   7  -3  -3  217.08   46.50
  -7  -3   3  220.78   46.40
   7  -3  -3  257.57   45.50
  -7  -3   3  230.88   44.30
   7  -3  -3  239.38   46.00
  -7  -3   3  301.37   46.50
   7   3  -3  264.87   46.30
   7   3  -3  251.37   44.40
   7   3  -3  221.18   47.00
   7   3  -3  328.07   47.70
  -7   3   3  251.67   47.30
  -7   3   3  245.08   47.20
   6  -3  -3    5.60    7.10
  -6  -3   3    9.50    7.80
   6  -3  -3   19.90    8.60
  -6  -3   3    6.70    4.30
   6  -3  -3   15.80    8.40
   6  -3  -3    3.40    6.30
  -6  -3   3   17.90    7.80
   6  -3  -3   14.50    5.90
   6   3  -3    4.30    7.90
  -6   3   3   17.00    8.90
   6   3  -3   14.60    7.70
   6   3  -3    6.90    6.70
  -6   3   3   16.70    7.20
   6   3  -3    2.40    4.60
  -6   3   3   10.70    7.70
  -5  -3   3  463.95   76.79
   5  -3  -3  418.46   77.89
   5  -3  -3  371.66   77.29
  -5  -3   3  457.55   77.79
   5  -3  -3  462.45   77.59
  -5  -3   3  441.26   77.89
   5  -3  -3  433.46   77.99
   5  -3  -3  434.96   77.49
  -5   3   3  377.26   77.99
  -5   3   3  421.06   77.39
   5   3  -3  400.86   77.79
   5   3  -3  490.15   77.89
   5   3  -3  470.65   77.79
   5   3  -3  480.85   76.79
  -5   3   3  370.26   77.39
   4  -3  -3  264.07   47.10
  -4  -3   3  247.38   47.10
   4  -3  -3  258.17   47.40
  -4  -3   3  257.17   46.00
   4  -3  -3  234.58   46.60
  -4  -3   3  247.48   46.70
   4  -3  -3  252.97   46.70
   4   3  -3  193.68   46.80
  -4   3   3  249.68   46.60
  -4   3   3  285.27   47.30
   4   3  -3  292.47   47.00
   4   3  -3  292.37   46.10
  -4   3   3  274.17   46.90
   4   3  -3  271.77   47.10
  -3  -3   3   76.99   21.90
   3  -3  -3  136.09   22.80
  -3  -3   3  153.38   23.60
   3  -3  -3  111.09   22.10
   3  -3  -3   94.59   22.90
  -3  -3   3  132.99   21.60
  -3   3   3  109.79   22.00
   3   3  -3  144.49   23.40
  -3   3   3  107.59   22.30
   3   3  -3  144.89   22.30
   3   3  -3   90.39   21.70
   3   3  -3  138.39   22.40
  -3   3   3  144.39   23.60
  -2  -3   3 1287.27  230.08
   2  -3  -3 1276.67  230.38
   2  -3  -3 1344.87  230.28
   2  -3  -3 1076.99  230.38
  -2   3   3 1285.97  230.58
   2   3  -3 1398.26  230.08
  -2   3   3 1359.76  230.38
   2   3  -3 1465.15  230.68
   2   3  -3 1312.27  229.98
   2   3  -3 1315.67  230.08
   1  -3  -3  327.57   59.29
  -1  -3   3  343.27   58.79
  -1  -3   3  345.97   59.19
  -1  -3   3  353.56   59.19
   1  -3  -3  397.06   60.09
  -1  -3   3  301.17   59.39
   1  -3  -3  254.17   59.09
   1   3  -3  344.07   59.69
   1   3  -3  305.77   58.69
  -1   3   3  371.26   59.69
  -1   3   3  326.77   59.29
   1   3  -3  362.46   59.19
  -1   3   3  351.66   59.29
   0  -3   3 2419.96  407.06
   0  -3   3 2354.66  407.36
   0  -3   3 2484.85  407.06
   0  -3  -3 2196.08  407.06
   0  -3  -3 2333.47  407.06
   0   3  -3 2379.26  407.06
   0   3  -3 2006.70  407.16
   0   3   3 2125.09  406.96
   0   3   3 2468.85  407.16
   0   3   3 2455.85  407.16
  -1  -3  -3  914.01  169.38
   1  -3   3  941.21  169.48
   1  -3   3  839.62  169.48
  -1  -3  -3  969.30  169.98
  -1  -3  -3  991.30  169.38
   1  -3   3  977.20  169.48
   1   3   3 1048.60  169.58
  -1   3  -3  880.11  169.38
   1   3   3 1079.09  169.38
   1   3   3  987.10  169.48
  -1   3  -3  878.71  169.48
  -1   3  -3 1060.89  169.78
  -2  -3  -3  392.66   67.49
   2  -3   3  365.96   67.39
   2  -3   3  354.36   67.69
  -2  -3  -3  353.86   67.09
  -2  -3  -3  430.16   67.89
   2  -3   3  400.86   67.79
   2   3   3  438.66   67.59
  -2   3  -3  399.96   67.59
   2   3   3  405.46   67.79
  -2   3  -3  339.37   67.49
   2   3   3  329.77   66.99
   3  -3   3  749.92  119.99
  -3  -3  -3  740.33  119.89
  -3  -3  -3  705.83  120.19
   3  -3   3  661.73  119.19
   3  -3   3  661.93  119.99
   3  -3   3  688.93  119.19
   3  -3   3  736.63  120.29
   3   3   3  670.83  119.79
   3   3   3  577.54  119.29
  -3   3  -3  643.24  119.19
   3   3   3  724.63  120.19
  -3   3  -3  657.63  119.89
  -3   3  -3  681.73  119.89
  -4  -3  -3    8.00    6.40
   4  -3   3    0.30    4.70
   4  -3   3    3.50    4.30
   4  -3   3    5.00    6.60
  -4  -3  -3   -3.50    4.80
   4  -3   3    5.30    6.30
  -4  -3  -3    6.90    4.40
   4  -3   3   -5.20    6.60
  -4   3  -3    4.70    4.40
   4   3   3    4.80    4.30
   4   3   3    8.70    5.70
   4   3   3   14.10    6.70
  -4   3  -3   -3.10    5.20
  -4   3  -3    3.20    6.20
  -5  -3  -3 2046.00  380.96
   5  -3   3 2290.87  380.36
   5  -3   3 2212.58  380.66
  -5  -3  -3 2183.48  379.96
   5  -3   3 2093.19  380.16
  -5  -3  -3 2082.19  380.46
   5  -3   3 2026.80  380.56
   5  -3   3 2461.75  381.16
   5   3   3 2292.17  381.16
  -5   3  -3 1883.01  380.06
  -5   3  -3 2225.88  380.76
  -5   3  -3 2320.27  380.76
   5   3   3 2174.78  380.46
   5   3   3 2161.68  379.86
   6  -3   3  437.26   78.79
   6  -3   3  398.96   78.19
   6  -3   3  483.25   78.49
  -6  -3  -3  341.27   77.39
   6  -3   3  465.55   79.19
  -6  -3  -3  534.65   78.49
  -6  -3  -3  519.05   79.89
   6  -3   3  450.95   78.69
  -6   3  -3  435.46   78.49
   6   3   3  338.67   78.09
  -6   3  -3  460.75   78.19
   6   3   3  452.65   77.49
   6   3   3  460.95   79.29
  -6   3  -3  478.05   78.89
   7  -3   3  274.17   48.60
   7  -3   3  219.28   47.00
   7  -3   3  250.67   47.70
  -7  -3  -3  305.17   47.00
   7  -3   3  248.58   46.90
  -7  -3  -3  193.18   45.40
  -7  -3  -3  301.77   49.20
   7  -3   3  243.18   46.70
   7   3   3  245.88   48.20
  -7   3  -3  262.17   47.20
  -7   3  -3  252.87   47.70
   7   3   3  252.27   46.80
  -7   3  -3  253.97   47.50
   7   3   3  289.37   45.60
   8  -3   3  451.05   85.89
   8  -3   3  475.15   85.59
  -8  -3  -3  480.05   84.39
   8  -3   3  475.05   85.79
  -8  -3  -3  488.75   85.59
   8  -3   3  462.65   85.79
   8  -3   3  473.95   86.39
   8  -3   3  471.45   86.19
   8   3   3  508.65   86.89
   8   3   3  498.15   84.39
  -8   3  -3  433.16   85.59
  -8   3  -3  469.05   85.69
   9  -3   3   24.10   12.30
   9  -3   3    3.30   12.30
   9  -3   3   15.80   11.10
  -9  -3  -3   25.40   11.00
   9  -3   3   41.40   13.80
   9  -3   3   24.20   14.50
  -9  -3  -3    7.60    8.90
  -9   3  -3   35.40   13.00
   9   3   3    1.90   11.60
   9   3   3   27.30   11.10
   9   3   3   14.30    8.70
  -9   3  -3   11.60   11.20
   9   3   3   19.80    9.40
  10  -3   3  414.16   74.79
  10  -3   3  310.27   74.99
  10  -3   3  395.46   74.59
 -10  -3  -3  390.76   74.29
  10  -3   3  423.86   74.59
 -10  -3  -3  491.65   75.99
  10  -3   3  419.26   75.39
  10   3   3  392.76   72.49
  10   3   3  505.35   80.39
 -10   3  -3  349.47   74.69
  10   3   3  484.25   76.89
 -10   3  -3  392.96   74.69
  11  -3   3    0.60   17.00
  11  -3   3   11.70   15.00
 -11  -3  -3   -1.00   11.80
 -11  -3  -3   -6.10   11.60
  11  -3   3   13.30   14.40
  11  -3   3    7.90   27.00
  11   3   3    7.40    9.80
  11   3   3   -2.70   11.70
  11   3   3   23.90   15.70
 -11   3  -3   15.10   16.40
  12  -3   3   65.19   21.50
  12  -3   3    9.70   20.80
  12  -3   3   14.90   25.90
 -12  -3  -3   28.30   15.90
  12  -3   3   34.60   17.60
  12   3   3   41.10   19.20
  12   3   3   34.40   14.80
  12   3   3   21.90   12.80
 -12   3  -3   24.70   17.20
  13  -3   3   -1.90   19.10
 -13  -3  -3   35.70   16.70
  13  -3   3    8.90   20.80
  13  -3   3   29.70   33.30
  13   3   3   30.30   21.90
  13   3   3   10.30   14.40
  13   3   3   -7.20   15.60
 -13   3  -3   -4.70   18.10
  14  -3   3    9.70   21.90
 -14  -3  -3   32.60   20.90
  14  -3   3   51.69   23.20
  14  -3   3   32.60   24.80
 -14   3  -3   12.20   21.70
  14   3   3  -15.70   16.00
  15  -4  -3  -39.80   26.10
 -15  -4   3   23.50   18.20
  15  -4  -3   34.80   27.00
  15  -4  -3   42.70   23.70
  15   4  -3  -21.60   23.20
  15   4  -3   14.30   28.90
  14  -4  -3   12.40   23.50
 -14  -4   3    9.80   14.50
  14  -4  -3    1.00   21.40
  14  -4  -3   -5.40   20.60
  14   4  -3    5.20   20.80
  14   4  -3   -4.90   22.20
  14   4  -3  -25.40   27.70
  13  -4  -3   19.50   18.80
  13  -4  -3   41.20   18.70
 -13  -4   3    2.20   13.40
  13  -4  -3    0.00   21.70
  13   4  -3   38.50   14.80
  13   4  -3   11.20   19.60
  13   4  -3   36.40   18.20
 -13   4   3   23.90   19.20
  12  -4  -3   -1.30   15.70
  12  -4  -3   -9.70   15.60
 -12  -4   3    5.90   10.40
 -12  -4   3   94.39   23.30
  12   4  -3    5.40   11.70
  12   4  -3  -18.40   16.10
  12   4  -3   17.70   15.60
 -12   4   3    0.40   16.40
 -11  -4   3  181.98   36.10
  11  -4  -3  201.58   35.00
  11  -4  -3  145.29   34.50
  11  -4  -3  153.28   34.10
 -11  -4   3  142.69   34.70
  11   4  -3  157.38   30.90
  11   4  -3  199.98   35.70
  11   4  -3  114.79   31.90
 -11   4   3  169.58   33.90
 -10  -4   3   75.79   18.10
  10  -4  -3   80.59   21.90
 -10  -4   3  134.49   24.10
  10  -4  -3   98.79   20.80
  10  -4  -3   88.39   23.60
  10  -4  -3   75.39   21.00
  10  -4  -3   58.29   20.90
  10   4  -3   96.89   22.50
 -10   4   3   94.59   23.30
  10   4  -3   69.39   18.20
 -10   4   3  106.39   22.30
  10   4  -3  113.99   22.00
   9  -4  -3  420.06   69.79
  -9  -4   3  308.87   66.39
   9  -4  -3  400.46   69.09
  -9  -4   3  433.96   69.39
   9  -4  -3  385.86   67.89
   9  -4  -3  392.86   68.19
   9  -4  -3  404.96   67.79
   9  -4  -3  311.57   68.59
  -9   4   3  330.97   67.89
  -9   4   3  391.96   70.39
   9   4  -3  365.06   69.59
   9   4  -3  370.26   68.69
   9   4  -3  372.56   66.49
   8  -4  -3  224.48   49.10
   8  -4  -3  252.57   50.59
  -8  -4   3  236.98   47.80
  -8  -4   3  296.67   51.19
   8  -4  -3  257.97   49.50
   8  -4  -3  252.87   50.89
   8  -4  -3  260.37   49.40
   8  -4  -3  267.27   50.19
  -8   4   3  253.87   50.89
   8   4  -3  280.37   50.09
   8   4  -3  314.87   50.39
   8   4  -3  356.66   51.89
  -8   4   3  265.47   49.50
  -7  -4   3   96.59   18.60
   7  -4  -3   97.99   20.20
  -7  -4   3  151.08   23.00
   7  -4  -3  102.29   19.90
   7  -4  -3  147.99   23.30
   7  -4  -3   92.49   20.20
   7   4  -3  109.59   21.30
   7   4  -3  104.49   18.50
  -7   4   3   49.50   20.20
  -7   4   3   84.19   20.40
   7   4  -3   29.50   19.30
   7   4  -3  141.29   22.10
  -7   4   3   93.69   21.70
  -6  -4   3  364.26   63.39
   6  -4  -3  333.47   64.29
   6  -4  -3  338.37   64.29
   6  -4  -3  327.07   64.19
  -6  -4   3  311.97   64.89
   6  -4  -3  342.37   66.09
   6  -4  -3  442.16   65.49
  -6   4   3  359.06   65.29
  -6   4   3  346.87   64.09
   6   4  -3  501.35   65.29
   6   4  -3  326.97   64.49
  -6   4   3  345.97   64.69
   6   4  -3  345.17   63.69
   5  -4  -3   49.00   11.40
   5  -4  -3   43.60   12.70
   5  -4  -3   51.29   11.90
  -5  -4   3   49.90   12.30
  -5  -4   3   45.60    9.90
  -5   4   3   43.20   10.80
  -5   4   3   41.30   11.90
   5   4  -3   56.59   11.90
  -5   4   3   25.60   12.60
   5   4  -3   51.59   12.30
   5   4  -3   33.20   11.00
   5   4  -3   35.80   10.60
   4  -4  -3  201.28   40.80
  -4  -4   3  242.28   40.10
  -4  -4   3  258.27   42.70
   4  -4  -3  250.67   42.40
   4  -4  -3  227.48   40.60
   4   4  -3  193.48   40.60
   4   4  -3  262.37   40.40
  -4   4   3  206.78   41.30
   4   4  -3  199.78   40.60
   4   4  -3  212.78   41.10
  -4   4   3  207.58   40.40
  -3  -4   3  378.06   69.19
  -3  -4   3  411.66   70.19
   3  -4  -3  394.46   69.69
   3  -4  -3  359.36   69.49
   3  -4  -3  381.96   69.99
  -3   4   3  374.06   69.79
  -3   4   3  353.96   69.19
  -3   4   3  287.47   69.79
   3   4  -3  417.36   69.99
   3   4  -3  405.86   69.29
   3   4  -3  439.66   69.39
   3   4  -3  488.25   69.89
   2  -4  -3  233.28   47.60
   2  -4  -3  346.87   48.70
   2  -4  -3  293.27   48.00
  -2   4   3  302.07   48.60
   2   4  -3  219.08   47.30
  -2   4   3  280.97   48.20
   2   4  -3  230.78   48.90
   2   4  -3  257.77   47.30
  -2   4   3  287.87   47.70
  -1  -4   3  665.43  114.09
   1  -4  -3  618.04  114.19
  -1  -4   3  686.43  114.09
  -1  -4   3  582.84  114.39
   1  -4  -3  709.23  114.49
   1   4  -3  666.73  113.39
  -1   4   3  640.34  114.19
  -1   4   3  585.64  114.39
  -1   4   3  638.04  113.89
   1   4  -3  660.53  113.39
   1   4  -3  613.44  114.39
   1   4  -3  649.24  113.99
   0  -4   3   21.50    6.00
   0  -4   3    8.80    5.80
   0  -4  -3   10.00    6.40
   0  -4   3   22.30    8.10
   0  -4  -3   14.20    5.60
   0   4   3    4.10    5.40
   0   4   3   19.30    5.90
   0   4  -3   -5.90    5.20
   0   4   3   17.20    5.90
   0   4  -3   15.80    6.60
   1  -4   3 1040.80  184.28
   1  -4   3 1055.39  184.18
   1  -4   3 1069.49  184.58
  -1  -4  -3  981.00  184.08
   1   4   3 1072.39  184.08
   1   4   3 1100.09  184.18
   1   4   3 1039.30  184.18
  -1   4  -3 1001.00  184.48
  -1   4  -3 1055.09  184.28
   2  -4   3  642.34  111.09
  -2  -4  -3  604.54  110.49
   2  -4   3  650.23  110.69
  -2  -4  -3  573.34  110.69
   2  -4   3  596.54  110.69
   2   4   3  622.54  110.69
   2   4   3  742.73  110.69
  -2   4  -3  602.84  110.89
  -2   4  -3  602.14  110.59
  -2   4  -3  604.24  110.99
   2   4   3  629.44  110.69
  -3  -4  -3  455.85   83.19
   3  -4   3  511.15   83.09
  -3  -4  -3  451.35   82.49
   3  -4   3  490.15   83.99
  -3  -4  -3  422.76   82.69
   3  -4   3  489.55   83.49
   3   4   3  475.95   83.09
  -3   4  -3  391.86   82.89
   3   4   3  473.55   82.79
  -3   4  -3  531.45   83.99
   3   4   3  465.65   82.49
  -4  -4  -3   63.59   16.20
   4  -4   3   83.79   15.80
  -4  -4  -3   90.89   18.30
   4  -4   3   78.89   17.90
   4  -4   3   70.59   17.30
   4  -4   3   77.79   17.50
   4  -4   3   78.99   15.50
  -4  -4  -3   85.19   17.80
  -4   4  -3   97.19   17.90
   4   4   3   90.09   17.40
   4   4   3   52.29   16.60
   4   4   3   99.09   16.60
  -4   4  -3   96.69   18.00
   5  -4   3   68.19   13.60
   5  -4   3   82.59   16.70
   5  -4   3   75.09   15.90
  -5  -4  -3   74.49   14.40
  -5  -4  -3   62.79   16.20
   5  -4   3   46.30   13.40
  -5  -4  -3   80.19   14.90
   5  -4   3   47.80   15.20
   5   4   3   70.49   15.00
  -5   4  -3   58.29   14.70
  -5   4  -3   58.09   15.90
   5   4   3   54.79   14.90
   5   4   3   73.79   13.80
  -6  -4  -3  673.73  111.49
  -6  -4  -3  745.13  112.79
   6  -4   3  569.34  110.89
   6  -4   3  581.74  111.99
   6  -4   3  537.35  111.69
  -6  -4  -3  632.44  110.79
   6  -4   3  705.53  111.89
   6  -4   3  632.04  110.89
   6   4   3  571.34  111.19
  -6   4  -3  610.04  111.89
  -6   4  -3  606.94  111.69
   6   4   3  677.23  110.79
   7  -4   3   -5.10   10.80
   7  -4   3    9.50    9.20
  -7  -4  -3   -1.60   11.80
   7  -4   3    6.10    7.90
  -7  -4  -3    5.50    7.70
  -7  -4  -3  -10.90   13.40
   7  -4   3   -8.10    9.90
   7  -4   3    0.90   11.70
   7   4   3    2.10    6.60
  -7   4  -3   -1.60    9.40
   7   4   3    2.30    9.70
  -7   4  -3   14.90   10.30
   7   4   3    8.30   10.10
  -8  -4  -3    4.60    9.60
   8  -4   3   18.40    9.90
   8  -4   3    0.40   11.30
  -8  -4  -3   20.50   10.00
   8  -4   3   11.20   11.30
   8  -4   3   -5.70   12.80
   8   4   3    4.70   11.70
  -8   4  -3   18.50   12.50
   8   4   3   20.70   10.70
  -8   4  -3   21.40   11.70
   8   4   3    4.70    7.60
  -9  -4  -3    9.40   10.60
   9  -4   3   19.60   13.70
   9  -4   3   22.80   11.70
   9  -4   3    1.40   14.00
  -9  -4  -3   28.60   12.20
   9  -4   3   64.09   16.30
   9  -4   3   43.30   16.30
   9   4   3   20.90   10.10
  -9   4  -3    7.20   13.60
  -9   4  -3   15.00   12.50
   9   4   3   33.60   12.90
   9   4   3    9.30   13.20
 -10  -4  -3    3.00   11.10
  10  -4   3   -8.50   13.50
  10  -4   3   -1.60   12.80
 -10  -4  -3   -3.00   11.60
  10  -4   3   -1.90   17.40
  10  -4   3    3.50   16.60
  10  -4   3   17.10   17.30
  10   4   3  -11.50    9.60
 -10   4  -3   -0.90   14.40
 -10   4  -3    9.60   16.50
  10   4   3  -12.10   13.50
 -11  -4  -3  158.18   25.80
  11  -4   3  111.19   26.00
  11  -4   3  104.59   25.60
  11  -4   3  119.49   28.00
 -11  -4  -3  123.89   22.90
  11  -4   3   92.09   25.90
  11   4   3   91.89   21.90
 -11   4  -3   95.19   25.20
 -11   4  -3  140.09   27.00
  11   4   3   67.29   22.70
  11   4   3   48.30   24.40
  12  -4   3   74.19   22.70
  12  -4   3   47.60   21.00
 -12  -4  -3   79.69   22.00
 -12  -4  -3   30.50   19.10
  12  -4   3   62.99   23.70
  12   4   3   80.19   19.20
  12   4   3   78.59   17.50
 -12   4  -3   75.39   25.60
  12   4   3   53.09   23.00
 -12   4  -3   45.50   22.60
 -13  -4  -3   10.60   18.00
  13  -4   3   21.70   21.40
  13  -4   3   18.70   21.40
  13  -4   3   34.10   23.00
 -13   4  -3   44.10   21.80
  13   4   3   33.50   21.80
  13   4   3   41.10   15.40
  14  -4   3   59.19   31.20
  14  -4   3  198.08   36.90
 -14  -4  -3  105.99   28.70
  14  -4   3  108.19   33.70
  14   4   3   99.29   25.00
  14   4   3   92.59   31.40
 -14   4  -3  101.29   31.20
 -15  -5   3    7.60   19.10
  15  -5  -3  -20.90   29.80
  15  -5  -3   39.40   24.30
  15  -5  -3  -12.60   27.20
  15   5  -3  -19.10   25.00
  15   5  -3  -25.30   25.20
  14  -5  -3   89.99   24.70
  14  -5  -3   30.70   25.30
 -14  -5   3   57.29   18.90
  14  -5  -3   51.59   29.80
  14   5  -3   79.39   25.50
  14   5  -3   62.99   27.40
  14   5  -3   38.70   21.90
  13  -5  -3   74.49   23.50
  13  -5  -3   58.59   22.40
  13  -5  -3   37.50   24.90
 -13  -5   3   58.59   17.30
  13   5  -3   64.39   22.90
  13   5  -3   46.50   22.50
  13   5  -3   43.70   23.70
 -13   5   3   71.49   23.80
  12  -5  -3    8.70   17.00
  12  -5  -3   11.90   20.10
 -12  -5   3   10.00   11.40
  12   5  -3   13.10   16.90
  12   5  -3   -5.10   13.30
  12   5  -3   -0.40   17.70
 -12   5   3    0.60   22.80
 -12   5   3    2.50   17.40
 -11  -5   3   33.90   20.90
  11  -5  -3   -3.00   14.00
  11  -5  -3   -2.20   20.70
  11  -5  -3   -2.10   15.30
 -11  -5   3   13.80   10.50
  11   5  -3   15.80   15.20
 -11   5   3   26.10   16.50
  11   5  -3    2.40   11.00
  11   5  -3   -0.50   15.70
  10  -5  -3   -9.30   12.70
 -10  -5   3   -1.60   18.00
  10  -5  -3   23.30   17.90
  10  -5  -3   -2.40   16.20
  10  -5  -3   -7.30   12.50
 -10   5   3  -14.50   16.50
 -10   5   3   11.00   13.60
  10   5  -3   30.30   15.90
  10   5  -3   13.00    9.90
  10   5  -3   16.30   12.60
   9  -5  -3   23.70   12.80
   9  -5  -3   21.40   16.10
   9  -5  -3   24.00   13.10
   9  -5  -3   35.10   19.30
  -9  -5   3   38.20    9.80
  -9  -5   3   54.99   17.70
   9  -5  -3   -3.00   13.50
   9   5  -3   40.40   14.40
   9   5  -3   28.90   13.30
  -9   5   3   41.60   17.10
   9   5  -3   13.40   10.20
  -9   5   3   26.00   12.80
   8  -5  -3   -0.80   10.00
   8  -5  -3    0.90   11.70
   8  -5  -3    1.60   11.80
   8  -5  -3   10.20   12.50
  -8  -5   3   10.20    7.70
   8   5  -3   -2.70    7.30
  -8   5   3    5.70   10.10
   8   5  -3    6.20   13.10
  -8   5   3   -8.00   13.40
   8   5  -3    2.80   10.10
   8   5  -3   12.00   10.70
  -8   5   3   -2.50   14.90
  -7  -5   3  182.78   35.50
   7  -5  -3  172.18   33.40
  -7  -5   3  168.48   32.30
   7  -5  -3  201.68   34.20
   7  -5  -3  229.28   37.20
   7  -5  -3  181.28   34.20
   7  -5  -3  151.28   34.70
   7   5  -3  171.88   32.40
   7   5  -3  151.58   33.90
   7   5  -3  192.68   36.10
  -7   5   3  239.38   36.30
   7   5  -3  200.98   34.80
  -7   5   3  150.18   34.40
  -7   5   3   78.89   33.60
  -6  -5   3  203.88   37.00
   6  -5  -3  169.88   38.50
   6  -5  -3  171.88   37.60
   6  -5  -3  201.28   38.40
   6  -5  -3  202.88   38.00
  -6  -5   3  254.67   39.80
  -6   5   3  147.49   38.40
   6   5  -3  194.28   38.50
   6   5  -3  274.87   39.60
  -6   5   3  232.78   39.20
  -6   5   3  162.78   37.10
   6   5  -3  231.08   38.90
   5  -5  -3    8.30   10.30
  -5  -5   3   -2.90    5.20
  -5  -5   3   12.10    9.60
   5  -5  -3  -10.60    8.40
   5  -5  -3   -0.30    7.40
   5  -5  -3   -1.80    7.40
   5   5  -3   -6.80    7.60
   5   5  -3   34.00    8.80
  -5   5   3   -3.50    6.60
  -5   5   3    5.40    9.20
  -5   5   3   -4.80    8.60
   5   5  -3    9.60    8.20
   5   5  -3   -0.40    5.80
  -4  -5   3  170.38   32.30
  -4  -5   3  185.88   34.70
   4  -5  -3  198.48   34.80
   4  -5  -3  149.49   33.10
   4  -5  -3  190.18   33.20
   4   5  -3  252.37   35.80
  -4   5   3  154.08   32.40
   4   5  -3  139.69   32.90
  -4   5   3  143.29   33.50
  -4   5   3  178.48   34.40
   4   5  -3  189.38   33.30
   4   5  -3  209.58   33.30
   3  -5  -3  220.48   38.90
   3  -5  -3  256.77   37.30
  -3  -5   3  226.08   39.20
   3  -5  -3  260.57   38.80
  -3  -5   3  186.58   36.90
  -3   5   3  197.78   39.00
   3   5  -3  212.88   37.60
  -3   5   3  188.08   36.80
   3   5  -3  194.08   37.20
   3   5  -3  204.58   38.90
   3   5  -3  146.59   36.80
  -3   5   3  181.68   38.00
   2  -5  -3    9.00    7.20
  -2  -5   3   18.20    5.90
   2  -5  -3   25.00    7.90
   2  -5  -3   17.20    9.00
  -2  -5   3   13.50    9.30
   2   5  -3    5.50    5.40
  -2   5   3    6.70    7.30
   2   5  -3   34.50    6.70
   2   5  -3   15.70    7.90
  -2   5   3   13.80    6.00
  -2   5   3    0.20    7.40
   2   5  -3   18.20    6.80
   1  -5  -3  292.77   50.19
  -1  -5   3  281.27   51.49
   1  -5  -3  244.08   49.60
  -1  -5   3  255.17   49.80
   1  -5  -3  324.47   50.89
   1   5  -3  257.07   48.70
   1   5  -3  281.97   50.69
  -1   5   3  311.77   50.49
   1   5  -3  276.77   49.90
  -1   5   3  288.07   50.29
  -1   5   3  271.57   49.60
   0  -5  -3   19.70    8.20
   0  -5   3   23.80    9.40
   0  -5  -3    5.00    6.90
   0  -5   3    8.90    7.20
   0  -5  -3   17.00    7.00
   0  -5   3    5.50    7.10
   0   5  -3   14.70    7.00
   0   5   3   19.70    7.80
   0   5   3    8.50    6.90
   0   5  -3   11.20    7.50
   0   5   3   18.10    6.70
   1  -5   3   53.69   13.40
  -1  -5  -3   63.59   12.10
  -1  -5  -3   63.59   12.30
   1  -5   3   33.30   11.60
   1  -5   3   69.09   14.20
  -1  -5  -3   67.69   12.70
  -1   5  -3   45.80   12.30
   1   5   3   25.10   11.10
   1   5   3   22.00   10.60
   1   5   3   39.80   11.30
  -1   5  -3   56.99   12.10
  -2  -5  -3  124.59   20.10
  -2  -5  -3   66.09   18.30
   2  -5   3   64.99   19.20
   2  -5   3  115.89   19.60
   2  -5   3   93.49   19.50
  -2  -5  -3   91.09   18.90
   2   5   3  116.89   19.30
   2   5   3   99.69   19.10
  -2   5  -3  104.89   20.20
  -2   5  -3  118.49   20.30
   2   5   3   49.99   17.50
   3  -5   3   16.20    8.40
   3  -5   3   27.80    9.60
   3  -5   3    9.20   10.30
  -3  -5  -3   21.00    8.00
  -3  -5  -3   17.90    8.40
  -3  -5  -3   15.30    9.10
  -3   5  -3    5.20   10.00
   3   5   3   20.60    7.30
  -3   5  -3   11.00    8.50
   3   5   3   30.80    8.50
  -4  -5  -3  264.67   48.50
   4  -5   3  260.77   49.60
   4  -5   3  180.78   49.10
  -4  -5  -3  250.67   48.60
   4  -5   3  313.07   52.69
  -4  -5  -3  244.48   49.99
   4   5   3  253.97   48.70
   4   5   3  280.77   49.10
   4   5   3  355.96   48.80
  -4   5  -3  254.07   49.70
   5  -5   3   78.79   15.90
  -5  -5  -3   90.09   17.90
   5  -5   3   86.09   18.40
   5  -5   3   70.59   15.70
  -5  -5  -3   73.79   17.30
   5  -5   3   82.59   18.40
  -5  -5  -3  112.79   20.90
   5  -5   3   71.79   19.10
   5   5   3  106.49   17.50
   5   5   3   72.49   17.70
  -5   5  -3   75.89   17.70
   5   5   3   57.99   17.80
  -5   5  -3   70.49   18.00
  -6  -5  -3   35.90   14.20
   6  -5   3   33.40   10.00
  -6  -5  -3   44.80   12.20
   6  -5   3   22.20   12.20
   6  -5   3   41.00   13.80
  -6  -5  -3   44.40   12.20
   6  -5   3   54.09   11.10
   6   5   3   57.09   13.40
  -6   5  -3   25.50   12.90
   6   5   3   42.30   13.90
   6   5   3   29.50   10.60
  -6   5  -3   28.20   12.40
  -7  -5  -3   62.79   13.60
   7  -5   3   34.10   11.50
  -7  -5  -3   27.70   11.70
   7  -5   3   42.10   13.60
   7  -5   3   29.70   16.80
   7  -5   3   33.20   12.10
   7   5   3   33.80   11.10
   7   5   3   32.60   13.80
   7   5   3   58.89   13.90
  -7   5  -3   44.30   14.00
  -7   5  -3   23.80   14.70
  -8  -5  -3   -4.90   10.60
   8  -5   3   -3.30   11.90
  -8  -5  -3    9.30   10.10
   8  -5   3    5.40   11.70
   8  -5   3   -2.90   12.00
   8  -5   3  -12.20   14.80
   8   5   3   13.40   13.00
   8   5   3   13.50    8.90
   8   5   3   -6.60   10.60
  -8   5  -3    3.10   12.80
  -8   5  -3    3.50   11.90
   9  -5   3   35.90   13.90
   9  -5   3   52.79   15.90
  -9  -5  -3   44.30   14.80
  -9  -5  -3   35.10   13.50
   9  -5   3   20.70   20.50
   9  -5   3    4.80   18.80
   9   5   3   44.80   12.60
  -9   5  -3   52.39   17.20
   9   5   3  -10.50   14.40
  -9   5  -3   43.40   17.00
  10  -5   3   53.09   19.50
  10  -5   3  111.69   23.20
  10  -5   3   80.29   23.00
 -10  -5  -3   56.69   19.60
 -10  -5  -3   69.69   19.10
  10  -5   3   78.89   22.00
  10   5   3   66.99   17.80
 -10   5  -3   94.79   21.80
 -10   5  -3   75.39   22.70
  10   5   3   72.69   22.90
 -11  -5  -3   78.79   20.40
  11  -5   3   82.19   22.80
 -11  -5  -3   39.50   18.70
  11  -5   3   37.80   20.70
  11  -5   3   40.10   22.70
 -11   5  -3   54.19   23.70
  11   5   3   59.29   22.40
 -11   5  -3   76.79   22.50
  11   5   3   95.69   18.00
 -12  -5  -3   33.40   19.20
  12  -5   3   25.40   19.30
  12  -5   3   22.60   20.30
 -12  -5  -3   26.90   18.30
  12  -5   3   19.40   21.20
  12   5   3   42.10   18.90
 -12   5  -3    5.60   19.90
  12   5   3   69.19   21.00
 -12   5  -3   48.70   25.60
  12   5   3   41.20   15.80
  13  -5   3   -2.90   21.60
  13  -5   3  -38.30   21.70
 -13  -5  -3  -20.00   20.50
 -13  -5  -3   11.60   18.10
  13  -5   3   33.30   23.30
 -13   5  -3    9.90   28.30
 -13   5  -3    2.30   22.70
  13   5   3   93.19   29.00
  13   5   3   18.00   15.70
  14  -5   3  -19.40   26.30
 -14  -5  -3  -11.20   20.40
  14  -5   3  -19.90   24.90
  14  -5   3  -19.60   25.30
  14   5   3   -2.30   24.50
 -14   5  -3    8.30   25.00
  14  -6  -3   -1.90   24.70
  14  -6  -3   36.50   29.80
 -14  -6   3   33.50   17.60
  14  -6  -3   25.50   24.50
  14   6  -3   20.00   24.70
  14   6  -3   22.00   24.90
  13  -6  -3   -2.00   24.60
  13  -6  -3   -1.10   20.10
 -13  -6   3    8.30   15.60
  13  -6  -3  -26.10   20.30
 -13   6   3  -12.40   22.20
 -13   6   3   69.39   28.70
  13   6  -3   17.20   20.80
  13   6  -3   27.40   18.10
  13   6  -3    1.90   21.00
  12  -6  -3    8.60   18.60
  12  -6  -3   -9.70   22.30
  12  -6  -3  -41.40   18.00
 -12  -6   3   19.40   13.70
 -12   6   3   62.69   26.30
 -12   6   3   29.60   20.00
  12   6  -3    3.50   18.80
  12   6  -3   17.20   18.60
  11  -6  -3    3.90   17.30
  11  -6  -3   36.80   18.40
 -11  -6   3   28.70   13.50
  11  -6  -3   27.20   20.00
  11   6  -3   39.70   18.20
  11   6  -3   15.60   17.60
 -11   6   3   26.90   18.00
 -11   6   3   53.29   24.40
  11   6  -3   42.00   14.20
  10  -6  -3    1.90   13.00
 -10  -6   3    9.50   10.80
  10  -6  -3   13.30   17.90
  10  -6  -3    5.20   14.00
  10  -6  -3    7.30   18.50
  10   6  -3    4.50   10.90
 -10   6   3  -12.20   18.80
  10   6  -3    6.20   15.00
 -10   6   3   32.90   15.30
  10   6  -3    9.30   14.90
  -9  -6   3   23.50   10.30
   9  -6  -3   22.30   13.30
   9  -6  -3   15.30   12.60
   9  -6  -3   17.00   16.20
  -9  -6   3    0.80   19.20
   9   6  -3   44.30   14.80
  -9   6   3    9.80   17.90
  -9   6   3   -0.10   12.70
   9   6  -3   23.80   14.10
   9   6  -3   14.50   10.40
  -8  -6   3  121.39   23.20
   8  -6  -3   76.79   23.10
   8  -6  -3   60.09   19.40
  -8  -6   3   80.69   17.80
   8  -6  -3   68.29   20.00
  -8   6   3   56.59   22.10
   8   6  -3   90.29   21.00
  -8   6   3   70.39   18.80
   8   6  -3   80.29   20.30
   8   6  -3   90.49   17.90
  -7  -6   3   50.29   18.20
   7  -6  -3   56.69   15.60
   7  -6  -3   49.10   18.60
   7  -6  -3   70.89   16.50
   7  -6  -3   66.49   18.80
  -7  -6   3   37.20   14.50
   7   6  -3   53.89   16.10
  -7   6   3   58.09   17.10
   7   6  -3   36.50   15.70
  -7   6   3   40.50   18.80
   7   6  -3   90.79   18.00
  -7   6   3   60.99   16.40
   7   6  -3   48.00   13.90
   6  -6  -3   55.29   14.40
   6  -6  -3   43.60   14.90
   6  -6  -3   64.29   13.90
   6  -6  -3   33.50   17.30
  -6  -6   3   63.29   16.80
   6   6  -3   55.19   13.20
  -6   6   3   31.60   12.70
   6   6  -3   64.99   14.80
   6   6  -3   40.10   14.90
  -6   6   3   46.00   12.40
  -6   6   3   47.80   16.00
   6   6  -3   11.50   12.40
   5  -6  -3    8.20    9.00
  -5  -6   3   -1.20    7.50
   5  -6  -3    4.10    9.10
   5  -6  -3   -3.00   12.70
   5  -6  -3   -0.90   11.00
   5   6  -3   10.90    7.80
   5   6  -3   -1.90    8.00
  -5   6   3   13.70    7.70
   5   6  -3   11.30    9.80
  -5   6   3   11.60   12.00
   5   6  -3   28.60   10.20
  -5   6   3   30.10   11.40
   4  -6  -3   70.09   17.10
   4  -6  -3   86.99   15.40
   4  -6  -3   67.19   15.90
  -4  -6   3   80.49   16.50
  -4  -6   3  116.19   19.80
   4   6  -3   24.30   14.50
  -4   6   3   86.29   17.60
  -4   6   3   44.20   16.50
   4   6  -3   70.19   15.50
  -4   6   3   68.49   14.70
   4   6  -3   90.49   18.00
   4   6  -3   57.59   15.20
   3  -6  -3   57.09   15.90
  -3  -6   3  129.99   19.10
   3  -6  -3   25.60   14.60
   3   6  -3   79.09   14.90
   3   6  -3   58.29   14.80
   3   6  -3  119.29   17.20
   3   6  -3   85.09   17.30
  -3   6   3   79.29   17.00
  -3   6   3   68.09   14.90
  -2  -6   3  229.88   42.60
   2  -6  -3  233.48   42.40
   2  -6  -3  238.98   43.60
   2  -6  -3  267.27   45.10
  -2  -6   3  311.87   46.00
   2   6  -3  291.97   45.50
  -2   6   3  248.98   44.20
   2   6  -3  271.57   44.00
  -2   6   3  183.78   43.20
   2   6  -3  195.58   41.70
   2   6  -3  227.38   41.80
  -2   6   3  216.18   42.20
   1  -6  -3   59.69   15.50
  -1  -6   3   28.00   13.30
  -1  -6   3   55.09   13.20
   1  -6  -3   40.30   12.60
   1  -6  -3   53.69   12.30
  -1   6   3   46.70   13.10
   1   6  -3   44.20   12.20
  -1   6   3   65.19   14.10
   1   6  -3   42.80   13.00
  -1   6   3   58.29   11.70
   0  -6  -3    7.90    8.10
   0  -6  -3   25.40    9.30
   0  -6   3   19.60    9.80
   0  -6   3    6.80    7.80
   0  -6  -3   43.40   11.80
   0  -6   3   22.20   11.60
   0   6   3   23.60    9.50
   0   6   3   25.80    7.90
   0   6  -3   29.70    9.60
   0   6  -3   22.40   10.10
   0   6   3   29.40   10.00
   1  -6   3   86.89   23.40
  -1  -6  -3  141.19   23.50
  -1  -6  -3  148.59   24.20
  -1  -6  -3  100.49   24.50
   1  -6   3  108.19   24.00
   1  -6   3  142.09   25.60
   1   6   3  160.88   23.70
   1   6   3  136.59   24.40
  -1   6  -3   96.29   23.60
   1   6   3   95.09   23.80
  -1   6  -3   72.29   22.90
   2  -6   3  246.28   44.30
  -2  -6  -3  236.68   43.70
   2  -6   3  265.87   48.10
  -2  -6  -3  224.08   44.00
   2   6   3  213.88   43.70
   2   6   3  273.47   44.40
  -2   6  -3  194.38   43.50
   2   6   3  220.58   43.30
  -2   6  -3  253.77   49.30
   3  -6   3    0.00    7.60
  -3  -6  -3    5.30    9.50
   3  -6   3    4.80   12.50
  -3  -6  -3   10.00    7.50
   3  -6   3  -12.20    9.10
  -3  -6  -3    3.30    9.10
   3   6   3    2.30    6.70
  -3   6  -3   15.80   11.20
  -3   6  -3    1.20    8.00
  -4  -6  -3   59.19   13.30
  -4  -6  -3   27.30   13.70
   4  -6   3   40.20   14.20
   4  -6   3   34.10   12.60
   4  -6   3   29.30   15.90
  -4  -6  -3   52.69   13.60
   4   6   3   61.69   13.50
   4   6   3   34.60   12.20
  -4   6  -3   46.20   13.90
  -4   6  -3   51.99   16.30
   4   6   3   41.10   13.60
   5  -6   3  126.99   29.30
  -5  -6  -3   93.39   25.50
  -5  -6  -3  107.59   26.20
   5  -6   3  111.29   27.40
  -5  -6  -3  133.29   27.80
   5   6   3  162.28   27.30
   5   6   3  166.68   26.40
  -5   6  -3  119.99   27.10
   5   6   3  148.59   27.70
   6  -6   3    7.60   11.40
  -6  -6  -3   20.40   11.50
   6  -6   3    8.90    7.00
   6  -6   3   12.20   15.40
  -6  -6  -3    1.90    9.50
  -6  -6  -3  -23.80   13.10
  -6   6  -3   24.80   13.20
   6   6   3   26.30   11.80
   6   6   3    8.20    8.80
   6   6   3   31.40   10.80
  -7  -6  -3   67.89   21.00
   7  -6   3   96.09   20.20
   7  -6   3   89.69   20.40
  -7  -6  -3  171.98   23.90
   7  -6   3   39.90   21.80
   7   6   3  114.09   23.10
   7   6   3  111.29   22.90
   7   6   3  118.99   21.20
  -7   6  -3   85.89   23.20
   8  -6   3    2.60   12.20
   8  -6   3   -4.10   14.50
   8  -6   3   12.80   10.80
  -8  -6  -3   13.50   11.60
  -8  -6  -3   40.10   14.30
  -8   6  -3   21.90   15.50
   8   6   3   -0.50   13.50
   8   6   3   19.30   13.20
  -9  -6  -3   11.80   15.20
   9  -6   3   12.40   14.90
  -9  -6  -3   16.20   12.00
   9  -6   3  -21.90   14.30
   9  -6   3   16.60   12.10
  -9   6  -3    2.90   15.90
  -9   6  -3    8.40   14.30
   9   6   3   -6.60   13.80
  10  -6   3  -16.90   16.60
  10  -6   3    6.60   13.90
 -10  -6  -3   11.40   13.50
 -10  -6  -3   -9.00   16.30
  10  -6   3   -6.30   20.60
  10  -6   3   -4.80   19.80
  10   6   3    0.20   17.10
 -10   6  -3   38.10   19.80
 -10   6  -3   -1.30   15.80
  11  -6   3   23.70   17.20
  11  -6   3    3.50   22.70
  11  -6   3   33.30   21.50
 -11  -6  -3   19.80   16.80
 -11  -6  -3   36.10   18.90
  11  -6   3   38.40   20.50
 -11   6  -3   28.10   21.80
 -11   6  -3   32.80   19.00
  11   6   3  -11.90   18.50
 -12  -6  -3    7.00   22.10
  12  -6   3   -3.00   19.50
  12  -6   3   -2.40   21.10
 -12  -6  -3   20.00   17.70
  12  -6   3  -28.80   22.50
 -12   6  -3  -27.50   19.80
  12   6   3  -40.00   19.80
 -12   6  -3   27.20   25.90
  13  -6   3    6.90   24.60
  13  -6   3   39.30   27.60
 -13  -6  -3   31.70   21.80
  13  -6   3   -1.50   23.60
  13   6   3   16.30   25.30
 -13   6  -3   43.10   31.50
 -13  -7   3   27.60   18.30
  13  -7  -3   26.50   22.40
  13  -7  -3   31.40   24.40
  13  -7  -3   32.80   28.90
  13   7  -3    3.10   23.70
  13   7  -3   15.80   23.80
 -13   7   3   18.40   32.10
  12  -7  -3   15.40   26.60
 -12  -7   3   -7.70   16.30
  12  -7  -3   -6.20   19.20
  12  -7  -3   -0.80   20.90
 -12   7   3   16.20   21.30
  12   7  -3   -6.10   19.90
  12   7  -3   24.10   17.10
 -12   7   3   -2.20   27.70
  11  -7  -3   86.19   25.10
  11  -7  -3   60.99   27.80
  11  -7  -3   69.89   25.10
 -11  -7   3  119.99   22.40
  11   7  -3   68.69   21.50
  11   7  -3   89.89   25.40
 -11   7   3   90.09   27.90
 -11   7   3   77.69   25.60
  11   7  -3   66.79   25.20
  10  -7  -3   73.79   22.10
 -10  -7   3   71.49   18.70
  10  -7  -3   53.29   23.30
  10  -7  -3   44.50   23.80
  10  -7  -3   55.49   19.80
  10   7  -3   53.99   21.40
 -10   7   3   64.29   21.50
  10   7  -3   92.29   19.30
 -10   7   3   19.60   25.20
  10   7  -3  145.49   24.90
   9  -7  -3  176.78   35.80
   9  -7  -3  142.69   40.40
   9  -7  -3  206.18   34.70
   9  -7  -3  207.28   32.50
  -9  -7   3  176.68   31.70
  -9   7   3  122.59   31.60
   9   7  -3  130.99   32.40
  -9   7   3   69.49   33.30
   9   7  -3  149.39   33.40
   8  -7  -3   38.50   14.40
  -8  -7   3    5.00   10.10
   8  -7  -3    6.50   14.20
   8  -7  -3    9.50   19.10
  -8   7   3   18.10   12.30
  -8   7   3    2.80   16.70
   8   7  -3   41.60   13.20
   8   7  -3    3.70   14.50
   8   7  -3    8.90   13.40
   7  -7  -3   10.30   13.10
   7  -7  -3   14.20   12.80
  -7  -7   3   28.50   10.80
  -7   7   3    9.30   14.80
  -7   7   3   12.60   12.00
   7   7  -3   10.70   14.40
   7   7  -3   24.10   13.70
   7   7  -3   17.00   12.70
   7   7  -3    1.60   10.90
  -6  -7   3   -1.00    8.50
   6  -7  -3   13.20   10.70
  -6  -7   3    4.10   16.00
   6  -7  -3   27.80   12.30
   6   7  -3   17.40   11.30
   6   7  -3   14.00   10.40
  -6   7   3   -2.00    9.70
  -6   7   3    4.50   11.10
   6   7  -3   25.90   12.60
   6   7  -3   22.70   15.50
   5  -7  -3  172.88   39.10
   5  -7  -3  212.48   37.60
  -5  -7   3  229.58   38.70
  -5  -7   3  272.07   42.70
  -5   7   3  131.79   39.20
   5   7  -3  313.47   39.60
   5   7  -3  185.88   38.40
   5   7  -3  255.27   39.30
   5   7  -3  186.58   39.60
  -5   7   3  136.59   36.60
   4  -7  -3   26.20   11.20
  -4  -7   3   36.90   10.90
   4  -7  -3   22.60   10.60
  -4  -7   3    3.90   14.90
   4   7  -3   29.50   10.40
   4   7  -3   42.90   13.50
   4   7  -3   32.40   10.10
  -4   7   3   42.20   14.20
   4   7  -3   20.50   11.00
  -4   7   3    6.80    9.40
  -3  -7   3   70.09   14.90
  -3  -7   3   39.70   17.50
   3  -7  -3   52.79   17.80
   3  -7  -3   60.79   14.20
   3  -7  -3   59.49   15.30
  -3   7   3   38.70   16.60
   3   7  -3   55.89   16.30
   3   7  -3   46.60   14.00
  -3   7   3   79.79   18.00
   3   7  -3   50.89   15.20
  -3   7   3   68.79   14.20
   3   7  -3   89.99   14.80
   2  -7  -3   16.50    8.80
   2  -7  -3    7.30    7.80
  -2  -7   3   -4.50   12.90
  -2  -7   3   -7.60    7.70
   2  -7  -3  -11.70   12.50
  -2   7   3   -4.60    6.80
   2   7  -3    0.80    5.90
   2   7  -3   -5.00    9.20
  -2   7   3   -3.30    9.80
  -2   7   3    0.20   10.90
   2   7  -3   12.00    9.30
   2   7  -3   -7.80    6.10
   1  -7  -3   -4.70    8.00
  -1  -7   3   13.50   13.30
   1  -7  -3   -5.90   12.20
  -1  -7   3    3.90    7.80
   1  -7  -3    9.50    7.80
  -1   7   3    9.50   10.80
  -1   7   3    4.10    8.00
   1   7  -3    0.50    8.30
  -1   7   3   12.10    9.70
   0  -7  -3  371.56   65.79
   0  -7  -3  435.96   66.99
   0  -7  -3  241.58   64.89
   0  -7   3  385.96   67.19
   0  -7   3  497.25   67.09
   0  -7   3  396.46   66.09
   0   7   3  328.17   64.99
   0   7  -3  340.37   66.19
   0   7   3  360.06   65.89
   0   7   3  377.86   66.49
   0   7  -3  370.36   66.29
   1  -7   3   -4.30    8.20
   1  -7   3   15.40   11.00
  -1  -7  -3    3.50    9.00
   1  -7   3   16.60   13.70
  -1  -7  -3    8.00    8.60
  -1  -7  -3   10.40   12.50
   1   7   3    1.50    9.00
  -1   7  -3    3.70   10.60
  -1   7  -3   -4.30    8.60
   1   7   3   -0.90   10.20
   1   7   3    3.60    7.40
  -2  -7  -3   16.40   10.40
   2  -7   3   10.80   10.00
  -2  -7  -3   13.70   12.80
   2  -7   3   24.60   15.00
  -2  -7  -3   14.10    9.60
   2  -7   3   -0.40   11.50
  -2   7  -3   30.50   13.40
   2   7   3   21.70    9.10
   2   7   3    2.80   10.50
  -2   7  -3   27.50   12.20
   2   7   3    9.90    9.60
  -3  -7  -3   -1.00    8.60
   3  -7   3    5.20    9.50
  -3  -7  -3   -5.70   10.80
  -3  -7  -3   -1.30   10.90
   3  -7   3    7.40   21.80
   3   7   3   23.20   10.60
   3   7   3   18.40    9.80
  -3   7  -3    3.70    9.90
   3   7   3    6.90    9.40
  -4  -7  -3    8.40   12.60
  -4  -7  -3   36.70   12.80
  -4  -7  -3    9.60    9.90
   4  -7   3   19.80   10.50
  -4   7  -3   20.20   12.30
   4   7   3   10.80    9.00
   4   7   3    2.00   10.30
   4   7   3    8.60   11.30
   5  -7   3   62.49   21.40
  -5  -7  -3   91.39   21.30
  -5  -7  -3   81.29   23.40
  -5  -7  -3  138.09   23.20
  -5   7  -3   96.59   23.50
   5   7   3   95.39   21.60
   5   7   3  111.29   22.80
  -6  -7  -3   35.60   15.40
   6  -7   3   17.90   14.20
  -6  -7  -3   40.50   12.10
   6   7   3   10.80   12.30
  -6   7  -3   15.90   14.30
   6   7   3   13.10   11.20
   7  -7   3    2.80   13.70
  -7  -7  -3   14.20   16.50
  -7  -7  -3   29.90   12.50
   7   7   3   28.80   13.60
   7   7   3   12.20   11.40
  -7   7  -3    1.10   14.70
  -8  -7  -3   67.39   19.90
   8  -7   3   28.00   16.10
   8  -7   3   56.39   13.40
  -8  -7  -3   23.30   16.00
   8  -7   3   38.10   14.30
   8   7   3   29.50   17.00
  -8   7  -3   22.60   21.20
   8   7   3   33.20   14.40
   9  -7   3   33.30   20.20
   9  -7   3   25.60   18.20
  -9  -7  -3   72.49   19.50
  -9  -7  -3   85.19   23.10
   9   7   3   41.20   19.60
  -9   7  -3   18.20   21.30
   9   7   3   73.79   16.70
 -10  -7  -3    0.70   15.10
 -10  -7  -3   -9.80   21.50
  10  -7   3   -0.30   18.50
  10  -7   3   -4.00   14.80
  10  -7   3   31.50   18.80
  10   7   3    8.90   17.50
 -10   7  -3   -8.90   19.70
  10   7   3    2.10   13.60
 -11  -7  -3   35.90   18.60
  11  -7   3   23.60   18.20
 -11  -7  -3    4.20   23.60
  11  -7   3   51.69   23.90
  11  -7   3   -2.70   24.60
  11  -7   3   46.30   22.20
  11   7   3   57.59   21.70
 -11   7  -3    8.20   24.10
  11   7   3   33.90   16.50
 -12  -7  -3   67.39   23.50
  12  -7   3   61.99   27.10
  12  -7   3   51.99   23.60
  12  -7   3   59.09   28.90
 -12   7  -3   27.50   31.20
  12   7   3   55.09   19.60
  12  -8  -3   29.40   23.60
 -12  -8   3   36.50   19.20
  12  -8  -3   45.40   28.30
  12  -8  -3   14.40   20.60
  12   8  -3   64.59   24.70
  12   8  -3   40.70   25.40
 -12   8   3   24.00   22.60
 -12   8   3  -13.70   29.70
  11  -8  -3  124.39   39.90
 -11  -8   3  185.68   33.90
  11  -8  -3  176.98   36.10
  11  -8  -3  137.39   35.90
 -11   8   3  142.79   40.10
 -11   8   3  154.28   35.60
  11   8  -3  112.79   36.20
  11   8  -3  210.48   38.40
  10  -8  -3   14.40   18.70
  10  -8  -3   -0.40   21.00
  10  -8  -3   -5.00   21.40
  10  -8  -3    5.30   16.10
 -10  -8   3  -24.90   15.60
  10   8  -3   -7.90   16.60
  10   8  -3  -11.80   18.30
  10   8  -3   15.90   19.50
 -10   8   3   -4.30   18.20
 -10   8   3   28.20   25.60
  -9  -8   3  433.76   73.69
   9  -8  -3  434.66   75.49
   9  -8  -3  410.66   73.59
   9  -8  -3  384.46   75.19
   9  -8  -3  481.65   79.89
  -9   8   3  366.26   77.09
   9   8  -3  246.48   74.49
   9   8  -3  329.27   73.79
   9   8  -3  568.64   76.79
  -9   8   3  410.46   73.59
   8  -8  -3  -18.50   14.70
  -8  -8   3   -7.20   11.50
   8  -8  -3   47.20   16.00
   8   8  -3   21.20   14.80
   8   8  -3    5.10   14.30
   8   8  -3   24.80   15.90
  -8   8   3   28.70   17.70
  -8   8   3   11.20   13.30
   7  -8  -3  243.08   49.10
   7  -8  -3  183.68   46.50
  -7  -8   3  303.07   48.30
  -7   8   3  201.48   47.40
   7   8  -3  277.27   50.49
   7   8  -3  288.17   50.09
  -7   8   3  279.97   51.59
   7   8  -3  245.98   48.10
   7   8  -3  306.47   49.90
   6  -8  -3   41.00   15.30
  -6  -8   3   59.69   15.60
  -6   8   3   43.90   15.10
   6   8  -3   56.79   15.80
  -6   8   3   34.20   19.80
   6   8  -3   29.90   16.10
   6   8  -3  101.99   19.20
   6   8  -3   53.69   17.50
   5  -8  -3   -3.80   10.60
  -5  -8   3    9.60   10.70
   5  -8  -3   17.50   12.30
   5   8  -3    2.90   10.60
   5   8  -3    3.20   11.90
  -5   8   3   18.20   14.80
   5   8  -3   16.00   12.40
   5   8  -3  -11.50   12.10
  -5   8   3    5.60    9.50
   4  -8  -3   20.80   14.50
   4  -8  -3   50.39   13.50
  -4  -8   3   80.69   16.10
  -4   8   3   52.49   13.80
   4   8  -3   81.59   15.70
   4   8  -3   48.90   16.90
  -4   8   3   10.40   17.00
   4   8  -3   63.99   16.40
   3  -8  -3   12.90    9.10
   3  -8  -3   -8.20   10.10
  -3  -8   3   -1.20    9.60
  -3   8   3    6.60   11.50
   3   8  -3   24.10   12.50
   3   8  -3   -2.10    8.30
   3   8  -3   -4.80    8.90
   3   8  -3    2.60   12.30
  -3   8   3    2.50    9.00
  -2  -8   3  108.69   22.00
   2  -8  -3  106.99   21.10
   2  -8  -3   81.69   21.60
   2   8  -3  103.59   22.80
   2   8  -3   89.89   19.70
  -2   8   3   71.09   21.90
  -2   8   3  109.99   20.80
   2   8  -3  126.19   25.60
   1  -8  -3  607.44  101.19
  -1  -8   3  524.95  101.69
   1  -8  -3  583.64  102.19
   1   8  -3  584.14  102.49
   1   8  -3  439.36  101.69
  -1   8   3  534.65  100.99
  -1   8   3  759.02  103.29
   0  -8   3   37.20   13.70
   0  -8  -3   34.70   12.70
   0  -8  -3   53.79   14.90
   0  -8  -3   32.00   19.10
   0   8   3   46.20   12.90
   0   8   3   25.10   13.90
  -1  -8  -3   54.79   14.20
  -1  -8  -3   67.69   18.50
   1  -8   3   37.10   14.80
  -1  -8  -3   34.20   13.70
   1   8   3   33.40   13.40
  -1   8  -3   14.90   14.00
   1   8   3   75.09   14.30
  -2  -8  -3  208.98   37.20
  -2  -8  -3  196.28   36.30
   2  -8   3  155.28   35.00
  -2  -8  -3  195.08   35.60
   2   8   3  122.09   34.70
   2   8   3  209.48   35.10
  -2   8  -3  158.98   36.20
  -3  -8  -3  106.99   42.30
  -3  -8  -3  252.17   42.90
  -3  -8  -3  323.27   44.70
   3  -8   3  228.58   43.00
   3   8   3  236.18   41.70
   3   8   3  264.27   43.00
  -3   8  -3  154.18   41.50
  -4  -8  -3  161.68   32.60
  -4  -8  -3  178.38   33.90
  -4  -8  -3  222.88   35.00
   4  -8   3  150.68   33.10
   4   8   3  102.79   31.70
   4   8   3  169.48   32.70
  -4   8  -3  145.39   33.00
  -5  -8  -3    5.00   10.60
   5  -8   3   -3.70   12.60
  -5  -8  -3    2.90   15.90
   5   8   3   -7.90   10.40
   5   8   3    0.80   11.40
  -5   8  -3  -12.70   13.90
   6  -8   3  158.58   35.20
  -6  -8  -3  157.18   34.00
  -6  -8  -3  203.78   36.60
   6   8   3  154.98   33.70
   6   8   3  175.38   34.80
  -6   8  -3  144.49   35.40
  -7  -8  -3    2.60   18.10
  -7  -8  -3    6.70   16.40
   7  -8   3    0.00   14.90
   7   8   3  -11.00   12.70
  -7   8  -3   17.10   18.20
   8  -8   3   31.90   17.70
  -8  -8  -3  -15.80   20.40
  -8  -8  -3   11.20   14.20
   8   8   3   -8.90   13.70
  -8   8  -3   -1.80   18.60
   8   8   3   22.50   16.30
   9  -8   3   69.39   19.40
   9  -8   3   90.29   26.30
  -9  -8  -3  107.89   24.10
  -9  -8  -3   87.59   29.30
   9   8   3   96.29   25.90
   9   8   3   62.79   22.20
  -9   8  -3   91.59   26.70
  10  -8   3   20.50   15.40
 -10  -8  -3  -20.40   26.50
  10  -8   3    4.00   21.30
  10  -8   3   18.90   17.90
 -10  -8  -3   10.60   17.50
 -10   8  -3  -13.00   23.00
  10   8   3    5.30   19.30
  10   8   3   -8.40   16.40
  11  -8   3   63.59   31.30
  11  -8   3   35.30   21.30
 -11  -8  -3   87.79   24.40
 -11  -8  -3  100.29   32.40
  11  -8   3   99.99   43.40
 -11   8  -3   53.19   30.20
  11   8   3   56.29   26.20
  11   8   3   54.29   22.40
  11  -9  -3  -24.80   19.40
  11  -9  -3  -25.30   23.20
  11  -9  -3   15.40   36.70
 -11  -9   3   17.00   18.90
 -11   9   3    0.00   31.00
 -11   9   3    3.10   22.00
  11   9  -3   31.80   23.30
  11   9  -3   10.70   22.60
  10  -9  -3  168.58   35.50
  10  -9  -3  176.48   39.00
  10  -9  -3   79.19   34.30
 -10  -9   3  189.88   32.80
  10  -9  -3   92.79   32.30
  10   9  -3  222.58   37.30
 -10   9   3  141.19   40.30
  10   9  -3  103.29   33.40
 -10   9   3  155.78   34.10
   9  -9  -3   47.60   18.10
  -9  -9   3   56.69   18.10
   9  -9  -3   65.39   22.00
   9  -9  -3   38.00   28.20
   9  -9  -3  -15.20   20.60
  -9   9   3   60.69   26.50
  -9   9   3   80.89   20.10
   9   9  -3   29.30   22.10
   9   9  -3   68.39   20.90
  -8  -9   3  100.39   23.00
   8  -9  -3   51.49   21.90
   8  -9  -3   78.29   27.00
   8  -9  -3  125.79   25.40
  -8   9   3   82.89   23.40
   8   9  -3  194.68   29.00
   8   9  -3   88.49   24.60
  -8   9   3  110.69   29.20
  -7  -9   3  150.28   27.60
   7  -9  -3  142.89   29.50
   7  -9  -3  177.58   27.60
   7   9  -3  130.89   29.10
   7   9  -3   71.09   26.90
  -7   9   3   71.19   28.00
  -6  -9   3   21.10   14.00
   6  -9  -3   27.40   15.90
   6  -9  -3   26.60   14.00
  -6   9   3   19.20   18.50
  -6   9   3   35.70   13.80
   6   9  -3   52.99   19.50
   6   9  -3   36.30   17.60
   6   9  -3   62.99   16.20
  -5  -9   3  328.27   46.00
   5  -9  -3  201.48   42.50
   5  -9  -3  234.28   45.70
   5   9  -3  306.77   45.60
  -5   9   3  197.88   46.70
   5   9  -3  183.18   46.30
  -5   9   3  155.78   42.60
   5   9  -3  311.77   45.30
  -4  -9   3   76.99   20.00
   4  -9  -3   64.59   20.50
   4  -9  -3   70.69   18.40
   4   9  -3   86.99   19.40
  -4   9   3  114.59   23.70
   4   9  -3   80.79   20.50
  -4   9   3   82.49   18.40
   3  -9  -3   23.00   13.00
   3  -9  -3   32.80   11.00
  -3  -9   3   13.90   12.20
  -3   9   3   18.30   10.70
  -3   9   3   10.60   15.70
   3   9  -3   10.00    9.70
   3   9  -3   11.50   11.10
  -2  -9   3  390.86   67.59
   2  -9  -3  328.37   67.59
   2  -9  -3  359.06   65.49
  -2   9   3  381.36   77.09
  -2   9   3  353.66   65.69
   1  -9  -3   30.00   11.60
  -1  -9   3    8.90   11.90
  -1   9   3   18.80   14.90
  -1   9   3   26.80   10.80
   0  -9   3  395.96   77.79
   0  -9  -3  436.86   76.89
   0   9   3  392.26   76.09
   0   9  -3  448.16   85.99
   0   9   3  468.45   78.39
   1  -9   3  594.74   91.39
  -1  -9  -3  477.55   90.49
   1   9   3  464.95   89.79
  -1   9  -3  486.75   91.69
   1   9   3  488.55   90.79
  -2  -9  -3   20.60   17.90
   2  -9   3   42.20   18.80
  -2   9  -3   15.10   16.20
   2   9   3   55.39   15.10
   2   9   3   72.89   17.00
  -3  -9  -3   50.49   24.60
  -3  -9  -3   60.99   19.00
   3  -9   3   36.40   18.10
   3   9   3   50.79   17.60
   3   9   3   49.90   15.80
  -3   9  -3   58.29   17.50
  -4  -9  -3   76.99   19.40
   4  -9   3   56.49   18.30
  -4   9  -3   63.19   20.90
   4   9   3   55.79   18.10
   4   9   3   45.20   16.30
   5  -9   3   54.39   19.00
  -5  -9  -3   21.50   15.10
   5   9   3   27.90   15.10
  -5   9  -3   49.99   21.00
   5   9   3   62.89   17.30
   6  -9   3  137.49   33.70
  -6  -9  -3  171.28   33.30
   6   9   3  196.68   34.50
  -6   9  -3  107.79   34.00
   6   9   3  134.79   32.20
  -7  -9  -3   71.59   23.00
   7  -9   3  112.09   26.40
   7   9   3   73.49   22.80
   7   9   3  100.59   25.30
  -7   9  -3   71.49   27.20
   8  -9   3  110.59   29.10
  -8  -9  -3   88.59   25.80
   8   9   3  113.79   26.30
  -8   9  -3   64.79   29.70
   8   9   3  129.49   28.20
   9  -9   3  -30.80   20.60
  -9  -9  -3  -10.00   18.80
   9   9   3    0.40   16.80
   9   9   3   15.80   20.10
  -9   9  -3    7.80   23.20
  10  -9   3   24.90   27.30
 -10  -9  -3   75.39   25.50
 -10   9  -3   10.80   31.30
  10   9   3  114.39   24.80
  10   9   3  125.49   29.00
  10 -10  -3    6.10   25.60
  10 -10  -3  -11.60   30.70
  10 -10  -3   38.90   19.60
 -10 -10   3   15.70   19.00
  10  10  -3    0.50   22.40
 -10  10   3   52.49   23.10
  10  10  -3   45.20   23.60
 -10  10   3  -11.40   30.30
  -9 -10   3   85.59   21.80
   9 -10  -3  166.98   55.49
   9 -10  -3   54.29   25.60
   9 -10  -3   76.79   21.50
   9  10  -3   47.20   24.20
   9  10  -3   63.49   25.30
  -9  10   3   54.49   23.70
  -9  10   3   -4.80   31.50
  -8 -10   3   28.10   21.30
   8 -10  -3  -14.50   17.80
   8 -10  -3   50.49   16.40
   8 -10  -3   16.60   20.40
   8  10  -3   34.90   23.00
   8  10  -3   71.79   22.90
  -8  10   3   51.79   18.70
  -8  10   3   45.30   25.70
   7 -10  -3   21.00   19.10
  -7  10   3   14.30   20.90
   7  10  -3   31.00   18.80
  -7  10   3   25.00   17.70
   7  10  -3    9.40   16.20
   6 -10  -3  337.07   55.79
  -6  10   3  341.07   57.69
   6  10  -3  207.58   53.79
   6  10  -3  339.47   53.79
   6  10  -3  184.78   53.99
   5 -10  -3   20.00   16.50
   5 -10  -3   15.70   13.50
  -5  10   3   37.80   21.10
   5  10  -3    9.90   14.20
   5  10  -3    6.60   18.00
   5  10  -3   22.40   27.10
  -5  10   3   60.79   14.60
   4 -10  -3   10.60   14.80
   4 -10  -3    8.90   12.10
  -4  10   3  -10.00   12.00
   4  10  -3   17.10   14.40
   4  10  -3  -12.30   15.30
  -4  10   3   -0.70   17.90
   4  10  -3    4.90   12.00
  -3 -10   3    9.80   17.00
   3 -10  -3   11.70   11.90
   3 -10  -3    3.90   15.00
   3  10  -3   -5.50   15.50
   3  10  -3    4.30   12.60
  -3  10   3    5.80   11.60
   3  10  -3   -0.20   10.20
  -3  10   3   29.90   18.00
  -2 -10   3  -16.40   13.50
   2 -10  -3    0.40   12.20
   2 -10  -3    6.60   14.30
  -2  10   3    5.60   11.90
   2  10  -3    7.50   15.50
  -2  10   3   -7.00   16.30
   1 -10  -3  223.48   44.50
   1 -10  -3  232.48   47.20
  -1 -10   3  304.57   47.40
   1  10  -3  314.47   48.80
  -1  10   3  184.58   46.70
  -1  10   3  184.08   45.00
   0 -10   3  298.67   54.79
   0 -10  -3  274.57   52.79
   0 -10  -3  324.07   55.59
   0  10   3  244.88   52.59
   0  10   3  232.88   53.99
   0  10  -3  341.97   56.59
  -1 -10  -3  157.78   32.80
   1 -10   3  173.98   32.30
  -1 -10  -3   92.49   30.70
   1  10   3  167.78   31.50
  -1  10  -3  174.68   34.40
   1  10   3  122.49   31.60
  -2 -10  -3   81.89   24.10
   2 -10   3  113.89   25.40
  -2 -10  -3  130.49   24.40
   2  10   3   75.09   24.40
   2  10   3   95.39   22.40
  -2  10  -3   50.99   23.60
  -3 -10  -3   47.40   20.00
  -3 -10  -3   67.99   22.30
   3 -10   3   76.89   22.30
  -3  10  -3   50.39   21.40
   3  10   3   80.59   21.30
   3  10   3   60.09   17.80
  -4 -10  -3  225.08   42.40
   4 -10   3  180.78   42.10
   4  10   3  237.28   41.60
  -4  10  -3  141.29   41.90
   4  10   3  254.17   47.70
   5 -10   3   19.40   17.70
  -5 -10  -3   31.90   16.90
   5  10   3   17.90   15.00
  -5  10  -3   34.50   20.10
   6 -10   3  128.29   27.80
  -6 -10  -3  100.79   26.20
   6  10   3   79.09   24.20
  -6  10  -3   72.89   27.60
   7 -10   3   35.20   22.20
  -7 -10  -3    9.30   17.50
  -7  10  -3   25.80   23.60
   7  10   3   28.40   18.00
  -8 -10  -3   65.79   24.20
  -8  10  -3   89.79   28.70
   8  10   3   57.19   22.80
  -9 -10  -3  134.09   26.80
   9 -10   3   28.50   29.50
  -9  10  -3   42.70   32.70
   9  10   3   52.89   26.10
  -8 -11   3   18.30   18.80
   8 -11  -3   47.60   24.30
   8  11  -3  -14.00   20.00
   8  11  -3  -27.50   21.60
  -8  11   3    0.30   27.70
  -7 -11   3    9.30   18.60
  -7  11   3  -12.50   27.10
   7  11  -3  -18.90   20.70
   7  11  -3   30.50   18.80
  -6 -11   3   14.90   17.90
   6 -11  -3  -34.00   18.30
   6  11  -3   14.50   20.10
  -6  11   3   17.40   23.10
   6  11  -3    4.60   16.00
   5 -11  -3  125.99   41.40
  -5 -11   3  168.38   42.50
  -5  11   3  203.18   44.90
   5  11  -3  179.78   44.20
   5  11  -3  321.07   43.70
   5  11  -3  218.78   40.90
  -4 -11   3  129.59   27.90
   4 -11  -3  101.79   29.70
   4  11  -3  125.49   30.10
   4  11  -3  107.99   25.00
   4  11  -3  125.59   28.10
  -4  11   3   67.09   31.20
  -3 -11   3   59.29   22.20
   3 -11  -3   25.10   21.70
   3  11  -3   44.70   22.50
   3  11  -3   99.79   18.30
  -3  11   3   71.39   25.90
   2 -11  -3   31.80   14.70
  -2 -11   3   25.40   16.60
   2 -11  -3    0.10   16.20
  -2  11   3   36.00   18.50
  -2  11   3   20.10   20.40
   2  11  -3    0.40   18.30
   1 -11  -3   73.59   21.90
   1 -11  -3   88.19   25.50
  -1 -11   3  123.29   25.00
  -1  11   3   92.49   21.80
   1  11  -3   70.29   24.90
  -1  11   3   35.80   23.30
   0 -11  -3  109.29   21.80
   0 -11  -3   68.39   22.50
   0 -11   3   89.39   23.00
   0  11  -3   76.19   24.80
   0  11   3   36.50   19.90
   0  11   3   57.39   23.20
   1 -11   3   71.59   20.30
  -1 -11  -3   -1.20   18.10
  -1 -11  -3   32.90   18.80
   1  11   3   28.90   20.30
   1  11   3   35.50   16.20
  -1  11  -3   45.90   19.40
  -2 -11  -3   99.39   26.40
  -2 -11  -3  124.49   29.10
   2 -11   3   82.29   27.00
   2  11   3  115.09   25.50
   2  11   3  109.59   29.60
  -2  11  -3   88.79   29.80
  -3 -11  -3   12.60   18.80
   3 -11   3   89.89   23.00
   3  11   3   27.10   19.80
   3  11   3   51.59   18.40
  -3  11  -3   41.00   21.30
   4 -11   3  118.49   31.40
  -4 -11  -3   75.19   27.50
  -4  11  -3  105.09   30.40
   4  11   3  117.49   30.20
   4  11   3  144.89   28.00
   5 -11   3  135.29   37.10
  -5 -11  -3  159.38   34.60
   5  11   3  187.18   34.70
   5  11   3  135.59   35.90
  -5  11  -3  124.09   37.00
   6 -11   3  -20.60   23.90
  -6 -11  -3  -23.80   19.10
   6  11   3   16.90   22.40
   6  11   3    0.50   17.30
  -6  11  -3  -20.80   44.70
  -7 -11  -3   89.89   27.70
   7 -11   3   72.89   30.40
  -7  11  -3   85.09   33.00
   7  11   3   73.49   28.10
   7  11   3  124.99   28.30
  -6 -12   3   56.29   23.80
   6 -12  -3   37.70   25.90
  -6  12   3   38.40   26.10
   6  12  -3   87.19   30.00
   6  12  -3   17.00   21.10
   5 -12  -3    1.20   22.20
  -5 -12   3   27.90   19.90
  -5  12   3   -8.70   27.50
   5  12  -3   10.70   25.40
   5  12  -3   -8.90   17.30
   4 -12  -3   23.20   21.40
  -4 -12   3    7.50   20.10
  -4  12   3    4.30   24.80
   4  12  -3   10.40   23.50
   4  12  -3   29.70   16.70
   3 -12  -3   -7.20   32.70
  -3 -12   3  -18.40   19.00
  -3  12   3   -5.80   39.90
   3  12  -3  -13.60   21.40
  -2 -12   3   11.60   19.70
   2 -12  -3   36.70   26.90
   2  12  -3   18.30   21.60
  -2  12   3   52.09   26.90
   1 -12  -3    0.10   19.10
  -1 -12   3    7.40   19.40
  -1  12   3    2.50   23.40
  -1  12   3    2.70   16.90
   1  12  -3   -2.60   22.00
   0 -12   3   14.10   19.70
   0 -12  -3   42.70   20.70
   0 -12  -3  -19.70   19.40
   0  12   3   -0.90   22.90
   0  12  -3    0.20   21.90
   0  12   3   24.40   17.90
  -1 -12  -3   30.00   20.70
   1 -12   3   43.80   20.60
  -1 -12  -3   21.00   20.10
   1  12   3   13.90   19.40
   1  12   3   -1.60   20.90
   2 -12   3   24.80   21.10
  -2 -12  -3   28.10   20.30
  -2  12  -3   14.50   24.80
   2  12   3   30.30   22.80
   2  12   3    6.10   18.30
   3 -12   3   34.80   25.90
  -3 -12  -3   20.80   21.70
   3  12   3   32.80   22.50
  -3  12  -3   34.10   23.50
   3  12   3   -6.00   18.00
  -4 -12  -3  155.98   36.60
   4 -12   3  133.29   37.20
  -4  12  -3   97.69   38.10
   4  12   3  203.78   49.20
   4  12   3  180.08   37.50
   5 -12   3   18.70   26.30
  -5  12  -3    6.10   26.90
   5  12   3   33.80   21.00
   5  12   3   41.20   23.50
  16   0  -4  -21.20   25.20
  16   0  -4   19.80   19.20
  16   0  -4   -6.20   26.60
 -16   0   4   27.80   20.40
  15   0  -4  135.69   27.70
  15   0  -4   61.59   27.60
  15   0  -4  111.59   32.40
 -15   0   4  122.59   28.10
  15   0  -4  170.38   33.60
  14   0  -4   22.70   14.60
 -14   0   4    4.20   14.30
  14   0  -4   33.60   20.00
  14   0  -4   -2.50   18.90
  13   0  -4  100.19   18.10
  13   0  -4   46.60   17.60
 -13   0   4   75.39   18.60
  13   0  -4   67.69   21.60
 -13   0   4   65.29   22.00
  13   0  -4   43.20   21.00
 -12   0   4   59.59   19.40
  12   0  -4   38.40   18.80
 -12   0   4   56.99   23.90
  12   0  -4   60.19   19.40
  12   0  -4   69.49   15.90
 -12   0   4   84.59   16.80
  12   0  -4   58.19   15.80
 -11   0   4  120.79   27.30
  11   0  -4  131.49   27.40
  11   0  -4  175.38   32.50
 -11   0   4  170.38   31.10
 -11   0   4  111.89   30.00
  11   0  -4  153.18   27.60
  11   0  -4  126.59   30.00
  11   0  -4  159.68   30.30
  10   0  -4   -8.30   10.60
  10   0  -4    5.30    7.40
  10   0  -4   -8.60   10.70
  10   0  -4   11.60    7.80
 -10   0   4    7.70    7.30
 -10   0   4   22.00   11.70
  -9   0   4   26.20    8.60
   9   0  -4   33.00   11.80
  -9   0   4   46.80   12.50
   9   0  -4   29.40    8.70
  -9   0   4   39.70   12.40
   9   0  -4   29.30   13.00
   9   0  -4   18.90    8.90
   9   0  -4   41.80   11.20
   9   0  -4   21.60   13.40
  -8   0   4  345.87   66.19
   8   0  -4  341.77   64.79
  -8   0   4  391.86   66.29
   8   0  -4  365.86   66.09
  -8   0   4  383.56   64.89
   8   0  -4  368.06   64.79
   8   0  -4  395.66   66.69
   8   0  -4  360.46   66.49
   8   0  -4  333.27   65.89
  -7   0   4  781.32  140.79
   7   0  -4  856.81  142.09
   7   0  -4  783.62  141.99
  -7   0   4  902.21  142.09
   7   0  -4  814.62  141.99
   7   0  -4  726.93  140.69
   7   0  -4  877.91  140.89
   7   0  -4  815.42  142.19
  -7   0   4  693.73  141.69
  -6   0   4 1281.97  229.68
  -6   0   4 1376.16  229.78
   6   0  -4 1131.19  229.58
  -6   0   4 1515.95  228.88
   6   0  -4 1290.77  229.68
   6   0  -4 1207.08  228.68
  -5   0   4 2664.93  481.65
   5   0  -4 3012.30  480.85
   5   0  -4 2610.54  480.75
   5   0  -4 2581.64  481.65
   5   0  -4 2845.92  481.75
   4   0  -4   -0.60    1.80
  -4   0   4    0.20    3.90
   4   0  -4    0.60    3.80
   4   0  -4    1.40    4.50
  -4   0   4    5.50    4.90
  -4   0   4    1.40    2.20
   4   0  -4    0.30    1.80
  -3   0   4  951.70  154.18
   3   0  -4  740.63  153.98
  -3   0   4  879.81  153.38
  -3   0   4  886.71  153.98
   3   0  -4  933.71  154.18
  -2   0   4 1509.45  256.57
   2   0  -4 1328.67  256.57
  -2   0   4 1453.05  256.17
  -2   0   4 1601.14  256.67
   2   0  -4 1496.75  256.57
   2   0  -4 1409.46  256.17
  -1   0   4 1597.14  290.87
  -1   0   4 1633.64  290.67
   1   0  -4 1687.83  290.97
   1   0  -4 1606.54  290.87
  -1   0   4 1779.92  290.97
   0   0   4 4724.13  799.52
   0   0  -4 4167.98  799.52
   0   0   4 4747.43  799.52
   0   0  -4 4638.74  799.52
   1   0   4   15.40    5.40
  -1   0  -4   23.70    5.70
  -1   0  -4   19.60    5.10
  -1   0  -4   22.30    5.70
   1   0   4   32.70    5.90
   1   0   4   28.30    5.10
   2   0   4  293.27   57.39
  -2   0  -4  326.57   57.49
  -2   0  -4  362.36   56.89
   2   0   4  297.57   57.29
  -2   0  -4  328.97   57.29
   2   0   4  314.67   56.69
   3   0   4 1681.13  310.47
  -3   0  -4 1847.42  310.37
   3   0   4 1840.82  309.67
   3   0   4 1912.91  310.37
  -3   0  -4 1546.65  310.37
   4   0   4  919.71  169.08
  -4   0  -4  843.42  169.78
   4   0   4 1097.79  169.08
   4   0   4  919.91  169.88
  -4   0  -4 1021.00  169.18
   4   0   4  952.50  170.18
  -4   0  -4  930.81  170.18
   5   0   4  731.83  128.49
   5   0   4  740.23  129.39
   5   0   4  709.03  128.49
  -5   0  -4  741.33  129.79
  -5   0  -4  730.53  129.29
   5   0   4  758.62  129.79
  -6   0  -4  337.27   69.19
   6   0   4  386.66   68.19
   6   0   4  379.56   68.19
   6   0   4  389.76   69.99
   6   0   4  376.06   69.39
  -6   0  -4  490.85   70.59
   7   0   4 1004.60  186.08
   7   0   4 1025.90  185.58
   7   0   4 1001.40  185.78
  -7   0  -4 1071.79  185.58
   7   0   4 1074.69  184.58
  -7   0  -4 1161.88  186.28
   7   0   4 1028.20  184.58
  -8   0  -4   -5.00    7.40
   8   0   4   10.60    6.70
  -8   0  -4   35.40   12.90
   8   0   4   14.20    9.90
   8   0   4    2.90    9.60
   8   0   4   11.40    6.40
   8   0   4    5.80   11.80
   9   0   4  238.48   38.90
  -9   0  -4  179.08   39.90
   9   0   4  187.78   41.80
   9   0   4  212.18   38.80
   9   0   4  216.28   40.80
  10   0   4    9.10    9.70
 -10   0  -4    6.70   10.80
  10   0   4   16.50    9.20
  10   0   4  -15.90   12.80
  11   0   4    9.00   10.50
  11   0   4  -19.40   14.90
 -11   0  -4    1.30   12.80
  11   0   4    9.10   11.40
  12   0   4    9.30   13.70
  12   0   4   16.40   14.00
 -12   0  -4   17.20   15.30
  12   0   4  -13.30   16.80
  13   0   4   12.00   14.50
  13   0   4  -10.20   15.40
 -13   0  -4   22.70   17.50
  13   0   4  -19.40   19.50
 -14   0  -4  106.29   29.90
  14   0   4   92.99   34.80
  14   0   4  130.19   33.50
  14   0   4  144.39   29.30
 -15   0  -4   97.99   27.90
  15   0   4   62.29   33.50
 -16  -1   4   29.70   21.90
  16  -1  -4   40.30   27.90
  16  -1  -4   25.30   40.80
  16  -1  -4   27.90   22.20
  16   1  -4   42.00   20.70
  16   1  -4   79.29   28.10
  16   1  -4   61.59   28.40
 -15  -1   4   19.70   17.10
  15  -1  -4   18.90   23.90
  15  -1  -4    7.00   24.60
  15  -1  -4   20.50   18.30
  15   1  -4   25.60   24.10
  15   1  -4   46.10   24.70
  15   1  -4   21.10   17.30
  15   1  -4   19.00   16.80
 -14  -1   4   49.20   16.30
  14  -1  -4   39.50   16.50
  14  -1  -4   60.59   22.00
  14  -1  -4   45.20   18.00
  14   1  -4   47.30   16.80
  14   1  -4   61.29   21.30
 -14   1   4   30.60   16.80
  14   1  -4   15.80   15.70
  14   1  -4    4.40   21.70
  13  -1  -4    5.00   16.20
  13  -1  -4    1.90   12.40
 -13  -1   4   -0.20   11.00
  13  -1  -4   -4.40   15.80
  13   1  -4   -0.50   15.80
 -13   1   4   -6.10   12.50
  13   1  -4    3.20   11.40
  13   1  -4    0.40   12.50
 -13   1   4   20.80   16.50
  13   1  -4   -1.50   17.00
 -12  -1   4  182.18   26.90
  12  -1  -4  142.39   29.30
  12  -1  -4  166.58   34.70
 -12  -1   4   94.69   28.10
  12  -1  -4  117.69   26.80
 -12  -1   4  168.18   30.90
  12  -1  -4  149.49   27.50
  12   1  -4  182.88   32.70
  12   1  -4   80.59   29.00
  12   1  -4  101.09   28.60
  12   1  -4  138.99   26.70
 -12   1   4  129.79   27.00
 -12   1   4  105.69   34.00
  12   1  -4  108.59   25.50
  11  -1  -4   10.60    9.10
  11  -1  -4   -6.40   12.00
 -11  -1   4   -7.20   14.70
  11  -1  -4   12.00   10.20
  11  -1  -4   -2.60   16.90
 -11  -1   4   13.00    8.30
 -11  -1   4    8.90   12.70
  11  -1  -4   21.00   13.90
 -11   1   4    8.00   16.60
 -11   1   4    7.60    9.40
 -11   1   4  -11.40   12.80
  11   1  -4   -9.80    7.90
  11   1  -4    9.40   12.80
  11   1  -4    4.50    9.40
  11   1  -4   13.30   13.20
  11   1  -4  -27.50   16.40
  10  -1  -4  436.76   67.99
 -10  -1   4  308.77   64.89
  10  -1  -4  375.86   66.89
  10  -1  -4  347.37   67.29
 -10  -1   4  387.96   67.19
  10  -1  -4  356.36   65.49
 -10  -1   4  353.06   68.89
  10  -1  -4  338.37   65.39
  10   1  -4  385.06   67.09
 -10   1   4  387.26   67.49
  10   1  -4  412.16   67.59
 -10   1   4  389.36   68.19
  10   1  -4  363.86   64.89
  10   1  -4  541.45   78.49
  10   1  -4  363.66   65.29
 -10   1   4  325.47   65.49
  -9  -1   4  402.16   71.89
   9  -1  -4  367.26   70.59
   9  -1  -4  410.06   72.29
  -9  -1   4  377.76   70.09
  -9  -1   4  548.15   72.69
   9  -1  -4  393.46   72.69
   9  -1  -4  350.16   71.59
   9  -1  -4  312.57   71.49
   9   1  -4  523.05   73.29
   9   1  -4  566.24   73.19
   9   1  -4  442.66   71.99
  -9   1   4  414.36   72.09
  -9   1   4  381.56   71.89
  -9   1   4  362.86   70.49
   9   1  -4  329.17   69.89
   8  -1  -4  202.38   37.80
  -8  -1   4  236.28   35.30
  -8  -1   4  162.58   37.20
  -8  -1   4  236.08   38.60
   8  -1  -4  199.08   38.00
   8  -1  -4  197.78   35.70
   8  -1  -4  208.48   38.30
   8  -1  -4  207.28   37.60
   8  -1  -4  159.78   35.70
   8   1  -4  154.58   36.90
   8   1  -4  229.18   38.80
   8   1  -4  180.48   35.10
   8   1  -4  229.48   39.20
  -8   1   4  174.38   37.50
  -8   1   4  187.28   37.50
   7  -1  -4   17.20    5.40
   7  -1  -4   14.00    9.70
   7  -1  -4   12.90    8.90
   7  -1  -4   12.10    5.40
  -7  -1   4   20.40    8.20
  -7  -1   4   21.70    8.40
  -7  -1   4   12.00    4.50
  -7   1   4   12.70    8.60
   7   1  -4   18.70    4.70
   7   1  -4   24.90    9.20
  -7   1   4   15.30    8.00
   7   1  -4    7.70    7.50
   7   1  -4    9.20    7.10
   6  -1  -4  152.08   36.00
   6  -1  -4  186.68   34.60
   6  -1  -4  199.88   34.60
  -6  -1   4  211.68   34.10
   6  -1  -4  194.88   36.30
  -6  -1   4  213.08   36.00
  -6  -1   4  233.28   36.00
   6  -1  -4  193.18   35.80
   6   1  -4  253.67   36.30
   6   1  -4  155.08   33.90
  -6   1   4  184.38   35.60
   6   1  -4  186.28   35.90
  -6   1   4  182.18   36.30
   6   1  -4  209.18   36.70
   5  -1  -4  532.15   95.59
   5  -1  -4  565.94   96.49
   5  -1  -4  465.15   96.29
   5  -1  -4  508.95   96.19
   5  -1  -4  549.25   95.49
  -5  -1   4  513.85   96.19
  -5  -1   4  537.45   96.29
  -5   1   4  687.23   96.59
   5   1  -4  593.14   96.39
  -5   1   4  496.45   95.59
   5   1  -4  539.85   96.29
  -5   1   4  567.64   96.39
   4  -1  -4  956.10  208.78
   4  -1  -4 1135.19  208.38
   4  -1  -4 1145.59  209.08
   4  -1  -4 1139.29  209.08
  -4  -1   4 1183.88  208.88
  -4  -1   4 1273.17  209.08
  -4   1   4 1245.58  208.48
  -4   1   4 1321.97  209.18
  -4   1   4 1327.07  208.98
  -3  -1   4    4.00    4.10
   3  -1  -4   -8.10    3.60
   3  -1  -4    5.70    2.80
   3  -1  -4    5.60    4.40
  -3  -1   4    4.60    3.20
   3  -1  -4    0.30    4.60
  -3   1   4    0.70    2.90
  -3   1   4    2.20    3.40
   3   1  -4    1.10    3.90
   3   1  -4    5.70    3.70
  -3   1   4   17.50    4.80
   2  -1  -4  128.99   25.00
   2  -1  -4  151.78   24.50
   2  -1  -4  161.78   25.20
  -2  -1   4  148.19   24.80
   2  -1  -4  146.39   25.00
   2   1  -4  120.09   24.70
  -2   1   4  112.29   25.00
  -2   1   4  141.29   24.50
   2   1  -4  121.39   24.10
  -2   1   4  142.49   25.00
   2   1  -4  143.49   25.20
   1  -1  -4  943.01  170.68
  -1  -1   4  890.21  170.48
   1  -1  -4  968.30  170.78
  -1  -1   4 1104.29  170.38
   1  -1  -4  984.70  170.68
   1  -1  -4  896.91  170.48
   1   1  -4  995.40  170.58
   1   1  -4  892.51  170.68
   1   1  -4  947.11  170.38
  -1   1   4 1049.99  170.58
  -1   1   4  893.91  170.58
  -1   1   4 1103.79  170.88
   0  -1   4  841.42  161.48
   0  -1  -4  957.50  161.58
   0  -1  -4  964.10  161.78
   0  -1  -4  961.10  161.48
   0  -1   4  954.20  161.68
   0  -1   4  832.92  161.48
   0   1  -4  935.51  161.48
   0   1   4  881.41  161.58
   0   1  -4  827.92  161.58
   0   1   4  960.70  161.48
   0   1   4 1031.10  161.88
   1  -1   4 2131.89  396.26
  -1  -1  -4 2283.77  396.56
  -1  -1  -4 2337.97  396.46
  -1  -1  -4 2434.86  396.06
   1  -1   4 2116.39  396.26
  -1  -1  -4 2419.86  396.06
   1  -1   4 2315.37  396.36
  -1   1  -4 2317.57  396.36
  -1   1  -4 2139.59  396.26
   1   1   4 2190.88  395.96
   1   1   4 2232.78  396.36
  -1   1  -4 2165.98  396.26
   1   1   4 2319.17  396.56
   2  -1   4   35.00    6.90
  -2  -1  -4   38.80    7.50
   2  -1   4   29.10    7.20
  -2   1  -4   20.40    6.70
   2   1   4   23.70    7.80
  -2   1  -4   32.40    7.20
   2   1   4   38.10    7.90
  -2   1  -4   38.30    7.60
  -3  -1  -4  444.96   75.39
  -3  -1  -4  417.36   74.99
   3  -1   4  451.85   75.09
   3  -1   4  328.07   74.79
   3  -1   4  372.76   74.49
   3   1   4  443.76   74.99
  -3   1  -4  450.65   75.09
   3   1   4  439.66   75.29
  -3   1  -4  489.15   74.69
  -3   1  -4  416.36   74.99
   4  -1   4   16.40    5.00
   4  -1   4   11.20    5.90
  -4  -1  -4   13.40    5.40
   4  -1   4   10.40    6.50
  -4  -1  -4   18.70    7.30
   4   1   4    9.10    5.60
   4   1   4    5.00    6.10
  -4   1  -4    9.20    5.30
  -4   1  -4   12.60    5.00
  -4   1  -4   16.00    6.40
  -5  -1  -4  818.42  138.09
   5  -1   4  805.52  138.19
   5  -1   4  875.71  138.39
   5  -1   4  727.33  137.49
  -5   1  -4  792.82  138.59
  -5   1  -4  656.73  138.09
  -5   1  -4  822.02  137.49
   5   1   4  773.42  137.99
  -6  -1  -4   21.90    8.40
   6  -1   4   36.00    9.90
  -6  -1  -4    8.70    9.60
   6  -1   4   27.10    7.40
   6  -1   4   35.50    7.30
   6  -1   4   16.00    9.00
   6   1   4   10.50    9.50
  -6   1  -4    1.20    8.70
   6   1   4   23.50    5.30
   6   1   4   25.50    8.50
  -6   1  -4   16.90    7.80
  -6   1  -4   22.70    7.60
   6   1   4   28.50    5.40
   7  -1   4  102.99   17.60
   7  -1   4   74.19   19.20
   7  -1   4   70.59   18.90
  -7  -1  -4   78.09   17.80
  -7  -1  -4  112.19   22.30
   7  -1   4   71.89   17.20
   7  -1   4  110.29   19.50
   7   1   4   78.89   16.10
  -7   1  -4  100.29   18.10
  -7   1  -4   96.59   18.70
  -7   1  -4   97.19   19.60
   7   1   4   87.69   16.10
   7   1   4   72.69   19.30
   7   1   4   78.19   18.40
  -8  -1  -4  109.19   25.80
  -8  -1  -4  115.89   28.00
   8  -1   4  168.18   28.60
   8  -1   4  122.99   27.00
   8  -1   4  114.69   25.10
   8  -1   4  152.58   27.70
   8  -1   4  170.08   25.90
   8   1   4  126.89   24.20
   8   1   4  130.79   27.70
   8   1   4  109.09   27.30
   8   1   4  174.58   27.40
   8   1   4  116.89   24.00
  -8   1  -4  120.29   26.50
  -8   1  -4  162.98   28.60
   9  -1   4    4.40   13.90
   9  -1   4    3.70   11.10
   9  -1   4    6.40    8.30
   9  -1   4   -8.50    8.70
  -9  -1  -4   -7.70    9.20
   9  -1   4   22.60   13.60
   9   1   4    0.10   11.50
   9   1   4   10.00    6.70
  -9   1  -4   19.00   10.90
  -9   1  -4   -7.60   14.20
   9   1   4    8.10    6.50
   9   1   4    1.50   10.90
  10  -1   4   32.40   14.70
 -10  -1  -4   46.30   15.50
  10  -1   4   26.20   16.50
  10  -1   4   84.19   15.30
  10   1   4   44.20   17.20
  10   1   4   65.99   13.20
  10   1   4   60.09   13.30
 -10   1  -4   61.79   16.20
  11  -1   4   -3.80   12.60
  11  -1   4   -0.80   11.10
 -11  -1  -4   21.80   13.50
  11  -1   4   -8.90   16.00
  11   1   4    7.50   14.70
  11   1   4   19.40    9.10
 -11   1  -4   10.60   13.20
  12  -1   4  -14.40   16.90
 -12  -1  -4    2.80   16.80
  12  -1   4    8.60   15.00
  12   1   4    6.00   17.60
 -12   1  -4    3.70   14.30
  12   1   4   15.40   12.10
  12   1   4   -5.60   10.90
  13  -1   4  234.68   48.30
 -13  -1  -4  241.78   44.70
  13  -1   4  196.58   42.80
  13  -1   4  280.77   44.50
  13   1   4  179.98   46.40
  13   1   4  228.28   41.50
 -13   1  -4  178.28   43.90
  13   1   4  216.28   41.90
  14  -1   4   35.70   19.10
 -14  -1  -4   40.10   20.60
  14  -1   4   15.50   24.10
  14  -1   4   22.10   26.00
  14   1   4   21.20   16.30
  14   1   4   26.60   24.50
 -14   1  -4   -7.20   20.70
  15  -1   4  -40.30   23.60
 -15  -1  -4   -7.30   23.10
  15   1   4   10.50   26.50
 -15   1  -4   25.80   24.70
  16  -2  -4   -2.80   26.20
 -16  -2   4   30.40   19.80
  16  -2  -4   -7.50   24.30
  16   2  -4   42.60   27.40
  16   2  -4    5.40   25.40
  16   2  -4    7.90   20.60
  15  -2  -4   10.90   18.50
  15  -2  -4   15.00   23.30
  15  -2  -4   15.60   23.80
 -15  -2   4    8.00   15.80
  15   2  -4   37.70   20.90
  15   2  -4   -3.20   24.20
  15   2  -4    1.70   17.90
  15   2  -4   -5.60   20.70
 -14  -2   4  -10.50   13.50
  14  -2  -4   24.70   19.40
  14  -2  -4  -12.70   19.50
  14  -2  -4    1.00   15.40
  14   2  -4   29.90   15.30
  14   2  -4    4.40   19.50
 -14   2   4    3.70   19.90
  14   2  -4   -5.70   18.50
  14   2  -4   38.50   14.90
  13  -2  -4   17.50   16.20
  13  -2  -4   28.70   17.30
  13  -2  -4   15.00   17.10
 -13  -2   4   26.10   15.80
  13  -2  -4   37.20   14.60
  13   2  -4   35.20   18.60
  13   2  -4   -2.60   12.10
  13   2  -4   19.80   18.80
 -13   2   4   34.70   18.30
  12  -2  -4   75.99   17.40
  12  -2  -4   86.59   21.00
 -12  -2   4   61.59   22.10
 -12  -2   4   43.00   14.70
  12   2  -4   76.29   25.00
 -12   2   4   79.39   32.60
  12   2  -4   49.80   14.80
  12   2  -4   71.79   20.10
  12   2  -4   60.49   19.80
 -11  -2   4   -3.70    7.70
 -11  -2   4   18.30   12.80
  11  -2  -4   19.60   10.60
  11  -2  -4   46.10   15.50
 -11  -2   4    1.50   16.40
  11  -2  -4   27.50   11.10
  11  -2  -4  -14.90   12.70
 -11   2   4   -4.10   13.30
  11   2  -4    4.80   12.90
  11   2  -4    1.80   12.90
  11   2  -4    8.30    8.10
  10  -2  -4   19.50   13.00
  10  -2  -4   73.99   17.50
  10  -2  -4   78.59   18.30
 -10  -2   4   27.80    9.90
  10  -2  -4   39.30   11.50
 -10  -2   4   15.70   12.80
  10  -2  -4   34.30   14.30
  10  -2  -4   24.70   11.40
  10   2  -4   47.50   10.10
 -10   2   4   18.00   13.70
  10   2  -4   37.60   12.90
  10   2  -4   60.89   15.30
   9  -2  -4  122.99   18.40
  -9  -2   4   64.79   15.80
  -9  -2   4  100.79   20.50
   9  -2  -4   66.79   17.20
   9  -2  -4   94.69   20.80
  -9  -2   4   58.39   18.20
   9  -2  -4   65.19   19.30
   9  -2  -4   82.49   19.70
   9  -2  -4   76.89   19.00
   9   2  -4  142.59   21.10
   9   2  -4   69.29   18.80
  -9   2   4   83.59   19.00
   9   2  -4   66.39   19.90
   9   2  -4   87.79   16.20
   8  -2  -4  281.67   54.49
  -8  -2   4  240.58   54.39
  -8  -2   4  372.46   52.49
   8  -2  -4  208.08   53.09
   8  -2  -4  362.36   54.99
  -8  -2   4  271.37   55.09
   8  -2  -4  268.07   53.29
   8  -2  -4  265.37   54.89
   8   2  -4  352.66   54.49
   8   2  -4  232.88   54.59
   8   2  -4  329.47   56.09
   8   2  -4  305.97   52.39
  -8   2   4  298.57   54.09
   7  -2  -4   80.79   21.30
   7  -2  -4  101.09   20.20
  -7  -2   4  112.99   19.10
  -7  -2   4   88.59   21.40
   7  -2  -4  117.39   20.20
  -7  -2   4   76.59   20.90
   7  -2  -4   84.49   21.20
   7  -2  -4   82.79   21.90
   7   2  -4  105.09   19.00
  -7   2   4   77.59   21.50
  -7   2   4  131.19   22.00
   7   2  -4  142.09   22.90
   7   2  -4  131.29   22.20
   7   2  -4   90.29   22.60
   6  -2  -4  141.39   34.80
   6  -2  -4  205.88   36.90
   6  -2  -4  202.98   36.70
   6  -2  -4  164.18   34.70
   6  -2  -4  175.38   35.70
  -6  -2   4  237.88   37.00
  -6  -2   4  157.88   33.90
  -6  -2   4  215.58   38.00
   6   2  -4  235.48   36.80
   6   2  -4  213.18   33.90
   6   2  -4  158.48   37.10
   6   2  -4  224.18   36.00
  -6   2   4  245.28   37.40
  -6   2   4  231.88   37.00
  -6   2   4  188.38   35.10
  -6   2   4  208.98   35.70
   5  -2  -4  111.29   22.20
   5  -2  -4  122.59   22.70
   5  -2  -4  115.59   22.70
  -5  -2   4  147.59   23.00
   5  -2  -4   97.09   21.00
  -5  -2   4  105.99   22.30
   5  -2  -4  119.39   21.40
   5   2  -4  111.09   22.30
  -5   2   4   91.79   21.80
  -5   2   4  118.99   23.00
  -5   2   4   96.89   22.40
  -5   2   4  117.19   21.50
   5   2  -4  143.49   22.60
   5   2  -4  100.79   22.10
   4  -2  -4    6.00    4.00
  -4  -2   4    1.40    5.30
   4  -2  -4   -1.90    4.60
   4  -2  -4   -1.90    4.50
  -4  -2   4    4.30    2.20
   4  -2  -4   -0.40    5.90
  -4  -2   4    2.10    4.30
  -4   2   4   -3.10    5.10
  -4   2   4    5.60    5.30
  -4   2   4   -0.50    4.40
  -4   2   4    0.00    4.30
   4   2  -4   -9.10    4.50
   4   2  -4    1.10    4.60
   3  -2  -4   85.89   16.20
  -3  -2   4  101.19   16.70
   3  -2  -4   85.09   15.40
   3  -2  -4   65.99   16.00
  -3  -2   4   75.89   14.60
  -3  -2   4   76.99   14.40
   3  -2  -4   60.29   16.40
  -3  -2   4   89.89   15.70
  -3   2   4   74.09   15.40
  -3   2   4   89.99   15.80
   3   2  -4   87.59   15.70
   3   2  -4   80.69   14.50
   3   2  -4   72.79   15.80
  -3   2   4   75.49   16.10
  -2  -2   4   70.99   11.60
   2  -2  -4   62.99   12.40
  -2  -2   4   45.40   12.30
  -2  -2   4   64.99   11.00
   2  -2  -4   54.79   11.50
  -2  -2   4   68.59   10.90
   2  -2  -4   64.59   11.60
   2  -2  -4   48.30   12.00
  -2   2   4   70.09   12.50
   2   2  -4   57.09   11.90
   2   2  -4   43.70   11.20
  -2   2   4   37.20   11.50
  -2   2   4   46.20   11.10
  -1  -2   4 1126.09  185.88
  -1  -2   4 1076.19  186.18
   1  -2  -4 1140.69  186.18
   1  -2  -4 1068.59  185.98
   1  -2  -4 1160.18  186.18
  -1  -2   4  972.70  185.68
  -1  -2   4  881.71  185.68
   1  -2  -4 1147.59  186.08
  -1   2   4  930.61  185.88
  -1   2   4  974.80  186.18
   1   2  -4 1146.59  185.88
   1   2  -4 1102.59  185.78
  -1   2   4 1096.29  186.18
   0  -2  -4  469.75   84.39
   0  -2  -4  573.34   84.49
   0  -2   4  505.75   84.69
   0  -2   4  453.25   84.29
   0  -2  -4  466.05   84.59
   0  -2  -4  447.56   84.39
   0  -2   4  505.35   84.49
   0  -2   4  393.06   83.99
   0   2  -4  432.76   84.29
   0   2  -4  539.15   84.19
   0   2  -4  491.65   84.69
   0   2   4  428.36   84.59
   0   2   4  437.06   84.39
   0   2   4  592.24   84.49
   1  -2   4  242.88   43.90
   1  -2   4  224.58   44.40
   1  -2   4  261.57   44.40
  -1  -2  -4  257.07   44.00
  -1  -2  -4  242.38   44.40
   1   2   4  223.68   44.40
   1   2   4  257.67   44.70
  -1   2  -4  252.97   44.30
  -1   2  -4  243.78   44.00
  -1   2  -4  281.17   44.60
  -2  -2  -4 2076.19  333.87
   2  -2   4 1965.30  333.57
  -2  -2  -4 2024.20  332.97
   2  -2   4 1883.21  333.17
   2  -2   4 1722.53  333.47
  -2  -2  -4 1868.51  333.47
   2   2   4 1912.51  333.77
  -2   2  -4 1912.31  333.17
   2   2   4 1911.21  332.97
  -2   2  -4 1664.53  333.37
  -2   2  -4 1984.10  333.57
  -3  -2  -4  450.05   78.19
   3  -2   4  434.86   77.89
  -3  -2  -4  502.95   78.79
  -3  -2  -4  403.46   77.29
   3  -2   4  404.26   77.99
   3  -2   4  417.96   78.09
   3   2   4  445.86   78.09
   3   2   4  514.55   77.29
   3   2   4  427.56   78.39
  -3   2  -4  493.95   78.29
  -3   2  -4  451.15   77.89
  -3   2  -4  354.96   77.79
   4  -2   4 1057.39  181.18
  -4  -2  -4 1107.99  181.98
   4  -2   4  870.31  181.08
   4  -2   4  976.60  181.28
  -4  -2  -4 1034.20  181.28
   4   2   4 1091.09  181.38
  -4   2  -4  962.40  181.38
  -4   2  -4 1062.99  181.08
   4   2   4 1154.38  181.88
   5  -2   4  634.54  127.19
   5  -2   4  825.62  128.69
   5  -2   4  703.83  127.59
   5  -2   4  730.03  127.59
  -5  -2  -4  635.44  127.99
  -5   2  -4  682.53  127.39
   5   2   4  833.52  127.69
   5   2   4  710.83  128.09
  -5   2  -4  710.73  127.29
  -5   2  -4  799.22  127.79
  -6  -2  -4 1948.31  312.07
   6  -2   4 1721.63  311.47
  -6  -2  -4 1733.33  312.37
   6  -2   4 1680.33  311.97
   6  -2   4 1772.52  311.77
   6  -2   4 1701.13  311.87
  -6   2  -4 1795.72  311.97
   6   2   4 1856.81  312.57
  -6   2  -4 1923.41  312.07
  -6   2  -4 1665.43  311.47
   6   2   4 1764.72  311.77
   7  -2   4  242.08   47.90
   7  -2   4  288.87   49.10
  -7  -2  -4  271.67   48.30
  -7  -2  -4  410.16   51.09
   7  -2   4  197.28   48.50
   7  -2   4  244.58   48.00
   7  -2   4  274.67   49.10
  -7   2  -4  283.87   49.80
   7   2   4  295.37   50.49
  -7   2  -4  253.47   48.90
  -7   2  -4  229.08   48.00
   7   2   4  259.87   46.50
   7   2   4  270.77   46.60
   7   2   4  251.57   48.60
   8  -2   4  342.37   58.49
   8  -2   4  276.97   56.99
   8  -2   4  277.77   56.39
   8  -2   4  352.16   58.69
  -8  -2  -4  355.06   57.89
  -8  -2  -4  393.36   64.49
   8  -2   4  315.77   57.79
   8   2   4  310.47   59.19
   8   2   4  308.97   55.29
   8   2   4  306.77   57.59
   8   2   4  302.27   55.29
   8   2   4  417.06   67.49
  -8   2  -4  311.47   57.29
  -8   2  -4  351.56   58.19
  -8   2  -4  270.07   56.89
   9  -2   4  309.57   57.79
  -9  -2  -4  322.67   56.29
   9  -2   4  354.76   56.39
   9  -2   4  336.97   57.99
   9  -2   4  319.57   56.39
  -9   2  -4  231.68   56.09
  -9   2  -4  386.26   58.99
  -9   2  -4  329.57   56.79
   9   2   4  269.87   54.29
   9   2   4  342.57   57.29
   9   2   4  354.26   58.99
   9   2   4  271.57   54.29
  10  -2   4   14.30   12.90
 -10  -2  -4   -3.60   10.30
  10  -2   4    3.30   13.20
 -10   2  -4    9.40   11.40
  10   2   4    2.00    8.10
  10   2   4    3.00    7.40
 -11  -2  -4   78.59   19.00
  11  -2   4   87.99   18.90
  11  -2   4   71.69   19.90
  11  -2   4   76.79   21.70
  11   2   4   50.49   15.10
  11   2   4   67.19   20.90
  11   2   4   62.39   15.30
  12  -2   4  -14.70   18.10
  12  -2   4    5.70   14.90
  12  -2   4  -13.80   17.20
 -12  -2  -4   12.50   16.10
  12   2   4    3.00   10.20
  12   2   4    2.00   10.70
  12   2   4   -7.10   17.50
 -12   2  -4  -12.80   15.40
 -13  -2  -4   53.59   19.10
  13  -2   4    3.90   20.70
  13  -2   4   32.50   17.80
  13  -2   4   44.60   24.20
  13  -2   4    8.10   29.70
  13   2   4    7.20   21.20
 -13   2  -4   60.99   20.70
  13   2   4   19.90   12.70
  14  -2   4   13.50   24.20
  14  -2   4   21.80   33.10
  14  -2   4   -1.60   25.30
 -14  -2  -4    0.40   20.00
  14  -2   4   -5.90   19.10
  14   2   4    5.20   29.20
  14   2   4    0.50   12.70
 -14   2  -4   35.20   21.60
 -16  -3   4   34.70   19.60
  16  -3  -4   24.90   23.70
  16  -3  -4  -41.40   27.20
  16  -3  -4   -3.50   35.70
  16   3  -4   23.10   21.70
  16   3  -4  -38.90   27.30
  16   3  -4  -27.70   25.30
  15  -3  -4    2.70   25.10
  15  -3  -4   -5.80   23.40
 -15  -3   4    7.60   16.80
  15  -3  -4    4.40   24.10
  15   3  -4   21.00   18.80
  15   3  -4   31.00   22.40
 -14  -3   4    0.80   13.00
  14  -3  -4   18.00   22.10
  14  -3  -4   -4.40   20.10
  14  -3  -4  -15.70   18.10
  14   3  -4  -18.20   19.30
  14   3  -4  -29.70   18.60
 -14   3   4  -14.90   20.00
  13  -3  -4   10.20   16.20
  13  -3  -4   25.60   20.00
  13  -3  -4   10.60   18.20
 -13   3   4   10.60   18.10
  13   3  -4  -27.70   16.40
  13   3  -4  -14.10   16.80
  13   3  -4   13.40   12.10
  12  -3  -4  109.69   25.90
 -12  -3   4   88.99   19.60
  12  -3  -4  116.69   22.70
  12  -3  -4   83.29   24.90
  12  -3  -4   81.89   23.00
  12   3  -4   93.39   24.20
 -12   3   4   57.49   24.30
  12   3  -4   51.89   23.30
  12   3  -4  105.19   19.60
  11  -3  -4  131.29   27.20
  11  -3  -4  171.48   27.00
  11  -3  -4   87.59   27.10
  11  -3  -4  144.49   26.20
 -11  -3   4  116.89   23.40
 -11  -3   4  137.59   28.60
 -11   3   4   75.49   26.60
  11   3  -4   70.59   25.70
  11   3  -4  126.69   23.20
  10  -3  -4    9.50   10.80
  10  -3  -4   22.10   16.60
  10  -3  -4   16.90   13.80
 -10  -3   4   30.40    7.60
  10  -3  -4   13.10   11.10
  10  -3  -4   40.70   16.40
 -10  -3   4   15.50   15.50
  10  -3  -4   20.40   12.20
  10   3  -4   16.10    7.90
  10   3  -4   26.50   13.40
 -10   3   4   24.70   12.90
  10   3  -4    1.70   11.50
   9  -3  -4  233.08   44.40
  -9  -3   4  259.67   46.20
   9  -3  -4  230.28   46.30
   9  -3  -4  230.38   44.60
   9  -3  -4  252.27   47.20
  -9  -3   4  219.08   42.90
   9  -3  -4  216.98   45.80
  -9  -3   4  247.78   46.40
   9  -3  -4  214.38   45.20
  -9   3   4  217.48   45.40
   9   3  -4  250.57   46.00
   9   3  -4  276.17   46.70
   9   3  -4  247.38   43.80
   9   3  -4  305.77   47.50
   8  -3  -4  480.35   93.59
  -8  -3   4  575.44   93.69
  -8  -3   4  508.95   91.69
   8  -3  -4  547.45   93.49
  -8  -3   4  536.65   93.49
   8  -3  -4  402.26   95.09
   8  -3  -4  523.35   93.39
   8  -3  -4  569.54   92.69
   8   3  -4  493.45   93.29
  -8   3   4  578.34   94.49
   8   3  -4  524.65   91.69
   8   3  -4  508.05   93.79
   8   3  -4  502.75   93.89
  -8   3   4  489.45   93.19
   7  -3  -4   34.50   13.20
   7  -3  -4   34.20   10.20
   7  -3  -4   29.40   12.30
   7  -3  -4   50.39   11.10
  -7  -3   4   39.30    8.80
  -7  -3   4   36.20   11.60
   7  -3  -4   55.19   13.40
  -7  -3   4   41.60   12.30
   7   3  -4   41.30   12.10
  -7   3   4   28.90   13.30
  -7   3   4   37.60   10.70
   7   3  -4   65.69   13.30
   7   3  -4   36.20   11.50
   7   3  -4   34.30    8.60
  -7   3   4   22.30   11.10
   6  -3  -4    1.70    6.90
  -6  -3   4    9.90    8.30
   6  -3  -4   -7.50    8.00
  -6  -3   4   -3.30    7.10
  -6  -3   4   -1.70    3.80
   6  -3  -4   -1.00    6.00
   6  -3  -4    1.30    7.80
   6  -3  -4    0.00    6.40
   6   3  -4   -0.40    3.50
   6   3  -4    8.40    7.60
  -6   3   4    7.10    7.00
   6   3  -4   -7.90    7.60
   6   3  -4    4.80    7.50
  -6   3   4    0.20    6.60
  -6   3   4   12.60    8.20
  -5  -3   4   -0.80    3.10
   5  -3  -4    7.70    7.40
   5  -3  -4   -0.80    4.80
  -5  -3   4   -7.10    6.80
   5  -3  -4   -1.60   11.10
   5  -3  -4   -6.00    6.00
   5  -3  -4   -6.70    5.40
  -5  -3   4   -1.20    5.90
  -5   3   4    0.30    5.40
  -5   3   4   -2.00    5.90
   5   3  -4   -7.20    6.00
   5   3  -4   -2.70    6.00
   5   3  -4    4.60    5.90
  -5   3   4    1.20    8.00
   5   3  -4    2.60    3.50
   4  -3  -4  399.56   84.49
   4  -3  -4  499.55   84.49
  -4  -3   4  455.45   84.89
   4  -3  -4  476.45   84.39
  -4  -3   4  528.55   84.49
   4  -3  -4  511.75   84.99
  -4  -3   4  458.75   83.69
  -4   3   4  493.65   85.09
  -4   3   4  439.36   84.29
   4   3  -4  504.25   83.69
  -4   3   4  464.55   84.39
   3  -3  -4  283.67   46.40
  -3  -3   4  224.48   46.70
   3  -3  -4  301.87   46.60
   3  -3  -4  233.58   46.70
   3  -3  -4  224.38   46.80
  -3  -3   4  278.57   45.70
  -3  -3   4  296.87   46.30
  -3   3   4  218.08   46.20
   3   3  -4  222.78   45.70
   3   3  -4  288.77   46.20
  -3   3   4  274.47   46.90
   3   3  -4  219.98   46.00
   3   3  -4  308.27   47.00
  -3   3   4  247.98   46.40
  -2  -3   4   90.49   14.70
   2  -3  -4   61.69   14.80
  -2  -3   4   75.49   14.60
   2  -3  -4   78.29   16.20
   2  -3  -4   59.19   15.40
  -2  -3   4   79.29   14.60
  -2  -3   4   96.69   16.10
  -2   3   4   69.39   15.60
  -2   3   4   70.09   15.10
   2   3  -4   59.89   14.30
   2   3  -4   81.29   16.20
  -2   3   4   52.69   14.80
   2   3  -4  115.89   15.10
   1  -3  -4 1365.26  262.47
  -1  -3   4 1376.66  262.27
  -1  -3   4 1397.36  262.07
  -1  -3   4 1758.82  263.07
  -1  -3   4 1498.95  262.37
   1   3  -4 1543.65  262.87
   1   3  -4 1607.84  262.07
  -1   3   4 1470.45  262.57
  -1   3   4 1361.86  262.47
  -1   3   4 1660.43  262.87
   0  -3  -4  580.74  127.19
   0  -3   4  765.02  127.39
   0  -3  -4  790.42  127.49
   0  -3   4  619.74  127.49
   0  -3  -4  793.22  127.59
   0   3  -4  751.52  127.29
   0   3   4  807.72  127.59
   0   3  -4  720.83  127.59
   0   3   4  697.13  127.39
   1  -3   4   87.69   19.00
  -1  -3  -4   86.99   18.50
   1  -3   4  104.89   19.00
  -1  -3  -4  121.69   18.70
  -1  -3  -4  123.79   19.60
   1  -3   4  102.09   19.50
   1   3   4  118.49   19.00
  -1   3  -4  122.99   19.20
  -1   3  -4   72.19   19.10
   1   3   4   53.29   18.30
   1   3   4   91.09   19.00
   2  -3   4   -3.50    5.70
   2  -3   4    1.80    5.40
  -2  -3  -4   -4.60    5.40
  -2  -3  -4   11.70    4.40
   2  -3   4    9.00    6.00
  -2  -3  -4    5.90    4.40
  -2   3  -4    4.20    3.50
   2   3   4    3.20    4.50
  -2   3  -4    5.10    5.40
   2   3   4   15.20    5.70
  -2   3  -4   12.50    5.20
   2   3   4    2.00    3.90
  -3  -3  -4   -2.30    4.00
   3  -3   4    4.10    6.50
  -3  -3  -4    5.20    6.60
   3  -3   4   -6.50    5.70
   3  -3   4   -5.20    5.50
  -3  -3  -4    7.30    5.20
   3  -3   4   -4.80    3.90
   3   3   4   -2.20    5.80
   3   3   4   14.70    5.70
   3   3   4    2.40    3.80
  -3   3  -4   -1.10    5.30
  -3   3  -4   -5.50    4.90
  -3   3  -4    8.20    4.30
  -4  -3  -4  437.96   73.49
   4  -3   4  376.46   72.09
   4  -3   4  404.36   73.09
   4  -3   4  381.26   72.09
  -4  -3  -4  377.66   71.79
   4  -3   4  324.67   72.59
   4  -3   4  397.96   72.89
  -4  -3  -4  420.66   72.99
  -4   3  -4  429.26   72.79
   4   3   4  469.15   73.39
  -4   3  -4  407.76   72.29
   4   3   4  433.76   71.79
  -4   3  -4  461.05   72.99
   4   3   4  425.96   72.69
  -5  -3  -4   13.40   11.40
   5  -3   4   28.80   10.70
   5  -3   4   40.50   11.10
   5  -3   4   34.80    9.80
  -5  -3  -4   25.30   10.20
   5  -3   4   41.60   12.20
   5  -3   4   42.50   10.40
  -5  -3  -4   45.80    8.60
  -5   3  -4   38.50   10.20
   5   3   4   53.69   12.00
  -5   3  -4   53.89   11.00
   5   3   4   41.80    8.60
  -5   3  -4   49.40   10.70
   5   3   4   29.10   10.30
   6  -3   4    3.20    7.20
   6  -3   4   10.10    7.80
   6  -3   4   -2.50    9.10
  -6  -3  -4    2.40    4.90
   6  -3   4   15.90    9.60
  -6  -3  -4    4.40   10.20
  -6  -3  -4    5.90    7.00
  -6   3  -4    6.70    7.70
  -6   3  -4    6.70    8.60
   6   3   4    2.10    8.80
   6   3   4    0.10    4.40
   6   3   4   -0.80    7.50
  -6   3  -4   15.80    8.20
  -7  -3  -4   45.40   17.80
   7  -3   4   84.69   16.10
   7  -3   4   78.79   15.20
  -7  -3  -4   78.49   14.70
  -7  -3  -4   52.79   11.80
   7  -3   4   78.19   17.40
   7  -3   4   52.09   15.50
   7  -3   4   57.09   15.80
   7   3   4   50.49   14.30
   7   3   4   43.60   11.90
  -7   3  -4   54.99   15.10
  -7   3  -4   55.39   14.20
  -7   3  -4   78.69   15.60
   8  -3   4   18.40   11.00
   8  -3   4    1.60   11.70
   8  -3   4   37.00   13.60
  -8  -3  -4   34.30    7.90
   8  -3   4    9.10   11.20
  -8  -3  -4   23.20   10.50
   8  -3   4   -5.30   12.30
  -8   3  -4   55.19   13.50
   8   3   4    7.70   11.40
  -8   3  -4   17.20   10.70
   8   3   4   38.60    8.30
  -8   3  -4   29.70   11.90
   8   3   4   20.10    7.00
   8   3   4   35.30   11.20
   9  -3   4   10.50   11.80
   9  -3   4   -2.30   14.10
   9  -3   4   12.50   11.50
  -9  -3  -4   18.00    8.00
  -9  -3  -4   18.70   10.90
   9  -3   4    6.00   14.10
   9  -3   4   19.70   13.70
   9   3   4   33.90    8.10
   9   3   4    7.50   11.70
   9   3   4    9.90    8.20
   9   3   4   16.90   12.00
  -9   3  -4   15.80   12.80
  -9   3  -4   16.20   14.90
  -9   3  -4   37.60   12.10
 -10  -3  -4   18.30   12.20
  10  -3   4   22.90   15.70
  10  -3   4    3.70   12.50
  10  -3   4   15.70   16.00
  10  -3   4   10.30   13.30
  10   3   4   -7.30   13.00
 -10   3  -4    3.60   14.50
 -10   3  -4    8.40   12.90
  10   3   4    4.20    7.70
  11  -3   4  129.79   35.20
  11  -3   4  136.59   34.80
  11  -3   4  140.29   34.40
 -11  -3  -4  196.88   35.30
  11   3   4  182.38   31.30
 -11   3  -4  219.68   35.70
 -11   3  -4  144.09   35.20
  11   3   4  174.88   31.50
  11   3   4  137.49   36.80
  12  -3   4    1.30   20.20
  12  -3   4    4.90   16.50
 -12  -3  -4    0.10   15.20
  12  -3   4  -21.80   20.60
  12  -3   4    9.10   18.10
  12   3   4   23.80   11.20
 -12   3  -4   -2.00   16.90
  12   3   4   18.60   10.60
  12   3   4   -1.90   17.20
  13  -3   4  -39.00   23.90
  13  -3   4   -0.60   22.10
  13  -3   4   41.40   20.20
  13  -3   4    9.20   20.60
 -13  -3  -4  -25.30   16.70
  13   3   4   -1.70   11.60
 -13   3  -4   25.20   19.80
  13   3   4   -4.00   20.30
  14  -3   4    3.90   21.80
  14  -3   4    5.80   25.70
 -14  -3  -4   -8.80   20.80
  14  -3   4  -20.80   23.80
 -14   3  -4   13.50   23.10
  14   3   4    4.80   23.70
  15  -4  -4    1.30   21.40
  15  -4  -4  -28.90   25.10
  15  -4  -4  157.18   31.90
 -15  -4   4   -6.10   16.60
  15   4  -4    4.10   25.70
  15   4  -4   35.20   25.10
  14  -4  -4   -1.30   20.40
 -14  -4   4  -12.70   13.80
  14  -4  -4   -9.80   21.20
  14  -4  -4   -4.30   24.70
  14   4  -4   45.50   22.90
  14   4  -4   -4.30   15.10
  14   4  -4  -35.90   20.30
 -14   4   4   19.20   21.20
 -13  -4   4   34.10   13.30
  13  -4  -4   -1.00   18.80
  13  -4  -4   14.10   21.50
  13  -4  -4    4.70   16.00
  13   4  -4    6.10   13.00
 -13   4   4   11.40   19.50
  13   4  -4    0.30   17.90
  13   4  -4   19.40   18.80
  12  -4  -4   -8.60   17.10
 -12  -4   4   15.60    9.80
  12  -4  -4   12.00   14.50
  12  -4  -4   41.00   17.90
  12   4  -4   -3.50   14.90
  12   4  -4    6.70   16.00
  12   4  -4    6.90   11.30
 -12   4   4    6.30   17.10
  11  -4  -4  179.48   34.30
 -11  -4   4  139.89   34.40
  11  -4  -4  177.48   32.20
  11  -4  -4  129.89   33.70
 -11  -4   4  113.59   29.10
  11  -4  -4  166.28   32.50
 -11   4   4  171.98   33.80
  11   4  -4  146.99   34.50
  11   4  -4  177.68   33.60
  11   4  -4  180.98   30.00
 -10  -4   4   13.90   16.30
  10  -4  -4   11.70   11.00
  10  -4  -4   24.10   16.40
 -10  -4   4   16.60    8.50
  10  -4  -4    1.20   11.50
  10  -4  -4   22.90   12.60
  10  -4  -4   24.50   14.90
  10   4  -4   10.40    8.60
  10   4  -4   11.40   13.00
 -10   4   4   -2.60   15.20
 -10   4   4    5.20   13.10
  -9  -4   4   83.69   16.30
  -9  -4   4  106.39   22.20
   9  -4  -4   70.09   20.40
   9  -4  -4   54.89   18.40
   9  -4  -4   81.19   19.00
   9  -4  -4   49.10   20.70
  -9   4   4   64.89   21.20
   9   4  -4   82.19   16.30
  -9   4   4   63.89   18.40
   9   4  -4   88.59   19.40
   9   4  -4  112.39   21.20
  -8  -4   4   18.70   13.40
  -8  -4   4   17.50    6.20
   8  -4  -4   11.50   10.30
   8  -4  -4    8.00   13.80
   8  -4  -4   16.80   11.20
   8  -4  -4    4.60    9.30
   8  -4  -4   20.60   12.50
  -8   4   4    9.30    9.70
   8   4  -4   -1.60    9.50
   8   4  -4   19.00    9.50
   8   4  -4   10.00   10.40
   8   4  -4   -3.90   12.00
  -8   4   4  -11.60   12.10
  -8   4   4   -3.80   11.20
   7  -4  -4  108.49   20.30
   7  -4  -4   62.39   20.50
  -7  -4   4   88.49   18.10
   7  -4  -4  105.99   21.10
   7  -4  -4  106.99   20.00
   7  -4  -4   85.49   21.30
  -7  -4   4  120.39   22.20
   7   4  -4   96.39   20.90
  -7   4   4  103.79   20.10
   7   4  -4   75.69   20.30
  -7   4   4  107.29   22.60
  -7   4   4   85.79   20.60
   7   4  -4   86.09   18.00
   7   4  -4   88.29   20.70
  -6  -4   4  627.54   96.09
   6  -4  -4  523.75   95.19
   6  -4  -4  523.05   95.39
  -6  -4   4  586.14   94.39
   6  -4  -4  451.05   95.59
   6  -4  -4  388.86   95.69
   6  -4  -4  490.05   95.19
  -6  -4   4  550.94   95.49
  -6   4   4  515.65   95.19
  -6   4   4  487.25   95.49
   6   4  -4  578.84   95.59
   6   4  -4  619.44   95.79
   6   4  -4  505.45   95.49
   6   4  -4  591.94   94.49
  -6   4   4  519.85   96.09
   5  -4  -4  182.58   39.00
   5  -4  -4  178.98   38.40
   5  -4  -4  183.88   39.20
  -5  -4   4  195.18   37.00
  -5  -4   4  215.38   39.80
   5  -4  -4  284.07   40.50
  -5  -4   4  233.98   39.00
   5   4  -4  228.08   39.10
   5   4  -4  233.58   39.00
   5   4  -4  192.78   37.20
  -5   4   4  228.48   39.90
  -5   4   4  172.08   37.90
  -5   4   4  226.78   39.10
   4  -4  -4  742.73  129.69
  -4  -4   4  735.53  129.59
  -4  -4   4  615.54  129.99
   4  -4  -4  735.73  130.19
   4  -4  -4  704.43  129.59
   4   4  -4  720.03  130.89
   4   4  -4  722.73  129.59
  -4   4   4  781.12  129.69
  -4   4   4  660.03  129.69
   4   4  -4  816.52  129.19
  -4   4   4  745.83  130.39
   4   4  -4  783.22  129.79
   3  -4  -4  253.27   41.60
   3  -4  -4  206.78   39.50
  -3  -4   4  236.28   39.00
   3  -4  -4  191.48   39.60
  -3  -4   4  200.08   40.50
  -3  -4   4  219.98   39.30
  -3   4   4  233.58   39.40
  -3   4   4  205.18   40.50
  -3   4   4  215.98   40.00
   3   4  -4  227.58   39.20
   3   4  -4  208.18   39.30
   3   4  -4  184.88   40.30
   2  -4  -4 2009.60  336.47
   2  -4  -4 1974.70  336.67
   2  -4  -4 1783.72  336.17
  -2  -4   4 1863.01  336.77
  -2  -4   4 1887.11  336.07
  -2   4   4 1987.80  336.47
   2   4  -4 1577.44  335.77
   2   4  -4 2026.50  336.17
  -2   4   4 1920.81  336.27
   2   4  -4 2081.09  336.87
  -2   4   4 2094.49  336.87
  -1  -4   4  107.69   21.70
   1  -4  -4   85.19   21.80
   1  -4  -4  124.29   21.90
  -1  -4   4  100.19   21.40
   1  -4  -4  103.19   21.70
  -1  -4   4  112.59   20.30
  -1  -4   4  127.19   23.00
  -1   4   4  125.59   21.90
  -1   4   4   93.69   22.00
   1   4  -4  147.49   23.00
  -1   4   4  113.99   21.80
   1   4  -4  108.49   21.80
   1   4  -4  111.79   20.30
   0  -4  -4  117.99   21.90
   0  -4   4  119.79   21.90
   0  -4   4   97.99   22.20
   0  -4  -4  102.19   21.60
   0  -4  -4  120.49   22.10
   0  -4   4  111.29   21.50
   0   4  -4  111.29   21.90
   0   4  -4  116.29   22.50
   0   4   4   98.09   21.60
   0   4   4   87.09   21.30
   0   4   4  150.18   22.80
  -1  -4  -4 1358.46  232.18
   1  -4   4 1411.36  232.18
   1  -4   4 1421.66  232.58
   1  -4   4 1400.86  232.18
  -1  -4  -4 1225.78  231.88
  -1  -4  -4 1251.37  232.08
   1   4   4 1410.96  232.08
  -1   4  -4 1347.37  232.38
  -1   4  -4 1319.07  232.18
   1   4   4 1193.28  231.88
   1   4   4 1176.98  231.98
  -1   4  -4 1373.16  232.18
   2  -4   4  295.47   53.69
  -2  -4  -4  320.87   53.49
   2  -4   4  277.07   53.29
  -2  -4  -4  298.97   53.59
   2  -4   4  298.97   53.19
  -2  -4  -4  294.77   52.99
   2   4   4  382.36   52.99
   2   4   4  194.68   52.89
  -2   4  -4  265.37   53.19
   2   4   4  303.17   53.09
  -2   4  -4  318.87   53.29
   3  -4   4  163.98   32.40
  -3  -4  -4  171.78   32.10
   3  -4   4  193.98   32.60
  -3  -4  -4  100.89   32.10
   3  -4   4  173.58   32.90
  -3  -4  -4  107.89   31.10
   3   4   4  197.68   32.80
  -3   4  -4  179.38   32.50
  -3   4  -4  192.98   32.60
   3   4   4  235.08   31.30
   4  -4   4  105.59   20.40
   4  -4   4   82.09   17.90
   4  -4   4   92.69   18.20
   4  -4   4  105.09   20.70
  -4  -4  -4   83.49   19.10
   4  -4   4  131.69   21.30
  -4  -4  -4   86.09   20.40
  -4  -4  -4   95.19   18.70
  -4   4  -4   93.99   19.60
   4   4   4   94.39   20.40
  -4   4  -4  101.39   19.60
   4   4   4   97.69   19.70
   4   4   4  121.89   18.80
  -4   4  -4   75.29   17.80
  -5  -4  -4    9.80    7.50
  -5  -4  -4   22.30    6.60
   5  -4   4   -6.90    8.80
   5  -4   4    4.80    8.70
   5  -4   4  -10.30   10.50
  -5  -4  -4   -0.40   10.60
   5  -4   4   26.60    7.20
   5   4   4    9.60    8.40
  -5   4  -4    1.10    8.00
   5   4   4    6.30    7.90
   5   4   4   12.60    5.80
  -5   4  -4   11.20    8.00
  -6  -4  -4 1596.74  271.67
  -6  -4  -4 1513.25  270.77
   6  -4   4 1553.14  270.47
   6  -4   4 1525.35  270.27
   6  -4   4 1540.85  271.17
  -6  -4  -4 1489.55  269.97
   6  -4   4 1326.77  270.77
   6  -4   4 1469.85  271.27
   6   4   4 1643.54  269.97
   6   4   4 1525.95  271.47
  -6   4  -4 1694.93  271.37
  -6   4  -4 1443.66  270.97
   6   4   4 1706.73  271.67
   7  -4   4  108.39   22.60
   7  -4   4  110.39   25.20
   7  -4   4  151.88   26.30
  -7  -4  -4  142.19   24.00
  -7  -4  -4  136.19   21.90
   7  -4   4   96.59   24.20
   7  -4   4  134.19   23.80
   7   4   4  146.89   24.20
   7   4   4  150.08   25.50
   7   4   4   65.69   20.90
  -7   4  -4   86.59   23.60
  -7   4  -4   92.09   23.90
   8  -4   4   79.59   23.00
   8  -4   4  127.99   26.30
   8  -4   4  145.69   26.20
   8  -4   4  145.19   24.50
  -8  -4  -4  107.19   23.30
  -8  -4  -4  118.19   21.70
   8   4   4   89.79   23.50
  -8   4  -4  130.99   25.50
  -8   4  -4   71.79   24.20
   8   4   4  141.79   21.80
   8   4   4   60.29   23.90
  -9  -4  -4   64.79   16.40
   9  -4   4   49.10   18.10
   9  -4   4   45.20   16.30
  -9  -4  -4   40.40   13.20
   9  -4   4   73.59   21.50
   9  -4   4   65.99   18.30
  -9   4  -4   61.19   17.00
   9   4   4   63.29   12.60
  -9   4  -4   16.40   15.80
 -10  -4  -4   74.39   16.70
  10  -4   4   52.59   20.50
  10  -4   4  104.19   24.00
  10  -4   4   76.59   20.10
 -10  -4  -4   44.80   18.70
  10  -4   4   78.89   22.90
  10   4   4   73.89   16.10
 -10   4  -4   77.79   19.80
  10   4   4   84.99   17.10
 -10   4  -4   81.99   21.70
  10   4   4   49.10   21.60
 -11  -4  -4  113.79   23.50
  11  -4   4   94.29   23.70
  11  -4   4   86.49   25.00
  11  -4   4   70.19   27.10
  11  -4   4   61.99   23.50
 -11  -4  -4   76.79   19.90
 -11   4  -4   82.89   25.80
  11   4   4   79.99   18.80
  11   4   4  107.89   20.40
  11   4   4   73.49   25.00
 -11   4  -4  123.09   24.90
  12  -4   4    3.20   20.30
  12  -4   4   27.70   17.90
 -12  -4  -4   14.60   15.70
 -12   4  -4    4.50   21.40
  12   4   4   -0.40   10.00
  12   4   4   -6.20   18.90
  12   4   4    4.60   12.10
 -12   4  -4  -35.40   17.90
 -13  -4  -4   14.50   17.70
  13  -4   4   38.90   23.60
  13  -4   4  -15.20   21.20
  13  -4   4   20.50   22.20
  13   4   4   -0.20   22.50
 -13   4  -4    0.00   21.50
 -14  -4  -4    4.80   21.30
  14  -4   4   45.20   27.00
  14  -4   4  -32.50   25.30
  14  -4   4    6.80   25.20
 -14   4  -4  -12.30   24.60
  14   4   4  -35.40   24.50
  15  -5  -4   62.69   27.40
 -15  -5   4   51.19   19.70
  15  -5  -4  -28.50   31.10
  15  -5  -4   17.10   25.50
  15   5  -4   16.50   27.30
  15   5  -4   47.60   26.80
  14  -5  -4  132.79   34.30
 -14  -5   4  127.19   30.10
  14  -5  -4  117.89   35.40
  14  -5  -4  106.49   38.70
 -14   5   4  180.48   36.40
  14   5  -4  195.08   39.60
  14   5  -4  222.48   36.60
  14   5  -4  109.59   30.30
  13  -5  -4  -20.10   23.10
  13  -5  -4   15.10   18.90
  13  -5  -4   10.40   19.80
 -13  -5   4   28.60   13.50
 -13   5   4   21.30   20.90
  13   5  -4   26.70   14.40
  13   5  -4   30.30   20.00
  13   5  -4  -24.80   20.80
  12  -5  -4  121.39   30.30
  12  -5  -4  100.79   28.00
  12  -5  -4   79.39   29.90
 -12  -5   4  149.69   25.90
  12   5  -4  116.19   24.90
  12   5  -4  138.19   29.30
 -12   5   4  119.69   29.50
  12   5  -4   87.29   29.50
  11  -5  -4   20.40   18.00
  11  -5  -4   67.69   21.20
  11  -5  -4   61.89   19.40
 -11  -5   4   55.09   14.40
 -11   5   4   73.59   24.80
  11   5  -4   38.80   15.00
 -11   5   4   62.19   20.00
  11   5  -4   96.49   19.60
  11   5  -4   66.09   20.90
  10  -5  -4  317.07   66.69
 -10  -5   4  448.66   68.89
  10  -5  -4  345.07   68.79
  10  -5  -4  435.96   66.69
 -10  -5   4  288.07   63.89
  10  -5  -4  267.37   65.09
  10   5  -4  479.65   66.59
 -10   5   4  277.57   67.29
  10   5  -4  402.86   67.79
 -10   5   4  328.87   65.79
  10   5  -4  395.16   63.89
  -9  -5   4  369.56   54.29
   9  -5  -4  295.87   52.39
   9  -5  -4  278.17   51.39
   9  -5  -4  337.37   51.99
   9  -5  -4  192.38   51.99
  -9  -5   4  234.68   49.20
  -9   5   4  272.07   53.29
   9   5  -4  169.88   50.59
   9   5  -4  319.97   49.60
  -9   5   4  345.17   51.89
   9   5  -4  226.78   51.79
   8  -5  -4   58.19   18.50
   8  -5  -4   93.79   18.30
   8  -5  -4   69.89   19.10
   8  -5  -4   42.60   20.20
  -8  -5   4   60.69   15.90
  -8  -5   4   84.99   22.20
   8   5  -4   86.79   16.10
  -8   5   4   89.19   18.60
  -8   5   4   98.29   21.20
   8   5  -4   75.19   19.20
  -8   5   4   65.59   20.80
   8   5  -4   82.99   20.30
   8   5  -4   71.19   18.70
   7  -5  -4  928.01  175.28
   7  -5  -4 1041.10  175.58
  -7  -5   4  929.41  174.28
   7  -5  -4  978.20  176.18
   7  -5  -4 1011.90  175.38
   7  -5  -4  865.31  175.88
   7   5  -4  983.90  175.68
  -7   5   4  987.70  175.18
   7   5  -4 1124.79  174.58
   7   5  -4 1035.60  175.78
  -7   5   4  873.01  176.18
  -7   5   4 1095.79  175.98
   6  -5  -4  179.88   41.80
   6  -5  -4  199.18   41.30
   6  -5  -4  162.28   41.80
   6  -5  -4  240.38   41.30
   6  -5  -4  267.47   42.60
  -6  -5   4  272.77   44.00
  -6  -5   4  218.58   40.30
   6   5  -4  188.48   39.80
   6   5  -4  234.98   42.50
  -6   5   4  227.78   42.30
  -6   5   4  233.38   43.10
   6   5  -4  162.98   41.30
   6   5  -4  293.77   41.80
  -6   5   4  236.48   41.20
   5  -5  -4  160.68   29.40
  -5  -5   4  280.87   32.30
   5  -5  -4  175.08   29.20
  -5  -5   4  155.88   27.80
   5   5  -4  128.89   27.90
   5   5  -4   93.29   27.90
   5   5  -4  251.77   30.40
  -5   5   4  118.89   28.70
  -5   5   4  148.49   28.40
  -5   5   4   96.89   28.80
   5   5  -4  133.39   29.70
   4  -5  -4   45.70   11.70
   4  -5  -4   47.80   10.20
  -4  -5   4   39.70    9.10
   4  -5  -4   41.80   10.20
  -4  -5   4   31.00   11.60
   4   5  -4   30.20    9.30
  -4   5   4   41.20   11.80
   4   5  -4   12.70    9.10
  -4   5   4   25.80    9.70
   4   5  -4   35.80    9.90
  -4   5   4   41.20   11.40
   4   5  -4   56.19   12.80
  -3  -5   4 1221.88  224.98
   3  -5  -4 1289.67  225.18
   3  -5  -4 1464.25  225.98
   3  -5  -4 1231.68  225.38
  -3   5   4 1112.49  224.98
  -3   5   4 1229.48  225.88
   3   5  -4 1381.56  225.08
   3   5  -4 1354.26  225.28
  -3   5   4 1284.67  225.68
   2  -5  -4  674.23  113.79
  -2  -5   4  603.84  113.39
   2  -5  -4  668.63  114.19
   2  -5  -4  629.24  113.39
  -2  -5   4  618.54  113.29
  -2  -5   4  754.72  114.29
   2   5  -4  616.14  112.79
   2   5  -4  737.73  113.59
   2   5  -4  666.13  114.19
  -2   5   4  620.04  113.69
  -2   5   4  510.55  113.19
  -2   5   4  772.42  114.49
   2   5  -4  602.14  112.79
  -1  -5   4  105.19   19.90
   1  -5  -4   95.99   19.70
   1  -5  -4   98.29   19.40
  -1  -5   4  106.89   19.80
  -1  -5   4   92.29   20.30
   1  -5  -4  100.69   20.30
  -1   5   4   87.79   19.90
   1   5  -4  105.49   20.50
   1   5  -4  105.99   19.70
  -1   5   4   83.09   20.20
  -1   5   4   75.29   18.80
   0  -5   4 1319.57  231.78
   0  -5   4 1328.17  232.38
   0  -5  -4 1241.98  231.68
   0  -5  -4 1504.75  232.08
   0  -5  -4 1410.56  232.08
   0  -5   4 1205.08  231.68
   0   5   4 1128.29  231.68
   0   5   4 1276.77  231.68
   0   5   4 1476.75  232.08
   0   5  -4 1243.58  232.08
   0   5  -4 1412.56  231.98
  -1  -5  -4   42.30   10.10
   1  -5   4   43.50   10.00
  -1  -5  -4   25.30    8.80
   1  -5   4   41.70   11.50
  -1  -5  -4   35.10   10.10
   1  -5   4   17.20    9.30
  -1   5  -4    6.30    9.50
   1   5   4   29.90    9.40
   1   5   4   48.40   10.00
   1   5   4   21.30    8.80
  -1   5  -4   34.70   10.90
  -2  -5  -4  200.28   25.10
  -2  -5  -4  111.69   23.80
   2  -5   4  139.59   24.70
   2  -5   4  111.29   24.30
  -2  -5  -4  133.49   24.60
   2  -5   4  114.99   25.50
  -2   5  -4  125.29   25.00
   2   5   4   93.79   23.50
   2   5   4   88.89   23.70
   2   5   4   95.99   23.30
  -2   5  -4  157.28   25.60
   3  -5   4   20.50   10.10
  -3  -5  -4   -9.00    7.20
   3  -5   4   14.50    7.80
   3  -5   4   13.60    8.20
  -3  -5  -4    4.90    6.60
  -3  -5  -4   10.50    8.60
  -3   5  -4   14.80    8.10
   3   5   4    5.10    6.20
   3   5   4   -4.10    6.50
  -3   5  -4   10.90    7.60
   3   5   4    5.60    8.50
  -4  -5  -4    6.50    9.50
   4  -5   4   -3.60   10.50
  -4  -5  -4    2.50    6.80
  -4  -5  -4    2.40    7.30
   4  -5   4   -0.80    9.20
   4  -5   4   -1.00    8.30
  -4   5  -4    0.40    8.00
   4   5   4    4.60    8.20
   4   5   4    1.20    8.10
  -4   5  -4    0.40    7.80
   4   5   4   20.30    6.80
   5  -5   4  612.54  106.79
   5  -5   4  675.93  108.59
  -5  -5  -4  575.94  107.49
   5  -5   4  580.04  106.79
   5  -5   4  581.44  108.49
   5  -5   4  748.73  109.29
  -5  -5  -4  584.44  107.89
   5   5   4  596.24  108.09
  -5   5  -4  564.14  107.99
   5   5   4  628.34  107.09
   5   5   4  641.44  108.79
  -5   5  -4  532.55  107.99
   6  -5   4    8.90   10.20
   6  -5   4    7.00    7.80
  -6  -5  -4   -4.40    9.10
   6  -5   4   11.40    7.30
  -6  -5  -4   -1.20   11.90
  -6  -5  -4   -2.20    8.20
   6   5   4   13.50   10.80
  -6   5  -4    1.70    9.40
   6   5   4   -2.70    7.10
   6   5   4   13.80   10.20
  -6   5  -4   13.40    9.50
  -7  -5  -4  108.69   22.10
   7  -5   4   97.69   23.40
   7  -5   4   74.09   23.00
  -7  -5  -4  130.19   21.00
   7  -5   4  100.39   20.90
   7  -5   4   61.19   19.70
   7   5   4   79.19   21.30
   7   5   4   98.59   19.80
  -7   5  -4  104.09   22.20
   7   5   4  128.39   23.90
  -7   5  -4  109.09   23.90
   8  -5   4  292.97   53.49
  -8  -5  -4  288.47   53.39
   8  -5   4  294.57   55.49
   8  -5   4  313.67   53.69
  -8  -5  -4  211.18   53.09
   8  -5   4  203.68   53.99
   8   5   4  340.87   56.99
  -8   5  -4  316.27   55.59
  -8   5  -4  298.37   55.29
   8   5   4  335.67   52.49
   9  -5   4    7.20   17.40
  -9  -5  -4   45.40   15.70
   9  -5   4   37.40   21.70
  -9  -5  -4   58.09   14.20
   9  -5   4   62.69   16.10
   9  -5   4   36.80   17.30
   9   5   4   30.70   17.70
  -9   5  -4   75.69   17.60
   9   5   4   45.90   12.40
  -9   5  -4   20.80   16.90
 -10  -5  -4   14.80   14.80
  10  -5   4   44.20   20.30
  10  -5   4    9.10   17.30
  10  -5   4   20.60   18.00
 -10  -5  -4   25.60   12.00
  10  -5   4   16.90   14.40
 -10   5  -4    8.80   17.30
 -10   5  -4    8.20   16.30
  10   5   4   16.30   16.40
  10   5   4   15.70   10.80
 -11  -5  -4    3.70   14.70
  11  -5   4   -6.20   19.70
  11  -5   4   14.40   16.80
  11  -5   4   23.90   18.20
 -11  -5  -4   11.20   14.90
  11   5   4   11.40   15.50
 -11   5  -4  -11.70   17.00
  11   5   4   27.70   11.10
  11   5   4   -8.90   17.40
 -11   5  -4   -4.00   20.90
 -12  -5  -4   26.90   18.00
  12  -5   4   29.40   20.40
  12  -5   4   -1.40   21.20
 -12  -5  -4  -10.10   19.00
  12  -5   4   14.80   19.40
 -12   5  -4  -15.10   19.20
 -12   5  -4   25.30   24.10
  12   5   4   14.80   21.20
  12   5   4   12.70   11.70
  13  -5   4  103.49   31.50
  13  -5   4   89.79   31.70
  13  -5   4  125.39   32.40
 -13  -5  -4   75.89   28.20
  13   5   4  132.39   23.60
 -13   5  -4  158.68   40.60
 -13   5  -4   83.99   32.10
  13   5   4   95.19   33.20
  14  -6  -4   11.40   30.10
  14  -6  -4    7.00   23.80
 -14  -6   4   15.80   16.70
  14  -6  -4   25.50   23.80
  14   6  -4  -27.30   23.10
 -14   6   4    4.60   25.50
  13  -6  -4   36.80   24.60
  13  -6  -4   75.19   24.70
  13  -6  -4   31.40   29.00
 -13  -6   4   98.39   18.80
  13   6  -4   68.99   25.80
 -13   6   4   49.20   25.90
  13   6  -4   33.60   24.30
  13   6  -4   63.99   19.70
  12  -6  -4   30.80   24.00
  12  -6  -4   33.30   20.90
  12  -6  -4   48.00   19.90
 -12  -6   4   31.60   14.10
  12   6  -4  -27.30   18.60
  12   6  -4    5.20   20.30
 -12   6   4   42.90   21.50
 -12   6   4   62.69   25.90
  12   6  -4   30.20   14.80
  11  -6  -4  442.26   70.79
 -11  -6   4  346.67   65.09
  11  -6  -4  378.86   67.69
  11  -6  -4  340.17   69.79
  11   6  -4  467.35   69.49
 -11   6   4  379.76   70.89
  11   6  -4  192.18   66.59
 -11   6   4  378.36   67.19
  11   6  -4  362.16   65.09
  10  -6  -4   84.69   20.80
  10  -6  -4   51.19   23.30
  10  -6  -4   53.69   20.40
  10  -6  -4   92.39   24.40
 -10  -6   4   69.99   17.00
  10   6  -4   16.90   21.40
 -10   6   4   97.39   21.30
  10   6  -4   73.39   21.30
 -10   6   4  108.59   24.30
  10   6  -4   82.19   17.50
   9  -6  -4   16.50   18.80
   9  -6  -4   22.20   16.30
   9  -6  -4   -2.30   12.20
  -9   6   4   31.50   19.60
   9   6  -4   -9.60    9.30
   9   6  -4   -2.70   12.80
   9   6  -4   13.80   13.50
  -9   6   4   10.50   12.70
  -8  -6   4  476.45   82.19
   8  -6  -4  458.55   80.99
   8  -6  -4  400.16   82.49
   8  -6  -4  396.66   80.79
  -8  -6   4  424.86   79.19
   8   6  -4  456.85   79.39
   8   6  -4  388.46   82.19
   8   6  -4  418.56   80.89
  -8   6   4  406.86   79.99
  -8   6   4  442.56   83.49
   8   6  -4  664.73   83.29
  -7  -6   4   -2.50   15.10
  -7  -6   4   18.10    8.20
   7  -6  -4   -1.80   11.10
   7  -6  -4   -3.30   14.80
   7  -6  -4   -0.80   12.70
   7  -6  -4   -0.40   10.10
  -7   6   4   22.80   14.10
   7   6  -4   20.90   12.00
  -7   6   4   -5.00   10.00
   7   6  -4    9.30    8.80
   7   6  -4    7.50   13.20
  -7   6   4   17.20   13.10
   7   6  -4    0.90   10.40
  -6  -6   4  358.16   59.39
   6  -6  -4  308.27   58.09
   6  -6  -4  325.17   57.29
  -6  -6   4  312.47   56.19
   6  -6  -4  323.77   57.39
   6   6  -4  300.57   58.19
  -6   6   4  222.68   58.09
  -6   6   4  300.37   58.29
   6   6  -4  345.47   56.59
   6   6  -4  299.17   57.29
   6   6  -4  271.57   57.19
  -6   6   4  335.37   57.99
  -5  -6   4  314.27   55.39
  -5  -6   4  270.67   52.29
   5  -6  -4  276.57   52.89
   5  -6  -4  253.57   54.59
   5  -6  -4  226.38   53.29
  -5   6   4  269.47   54.29
   5   6  -4  300.97   54.69
  -5   6   4  257.37   54.39
  -5   6   4  262.97   52.79
   5   6  -4  306.77   52.79
   5   6  -4  399.36   56.69
   5   6  -4  386.36   53.59
  -4  -6   4  294.47   57.09
   4  -6  -4  313.67   58.09
  -4  -6   4  397.46   59.79
   4  -6  -4  242.88   58.59
   4  -6  -4  333.27   57.69
  -4   6   4  278.97   58.89
   4   6  -4  351.36   58.79
   4   6  -4  286.97   57.09
  -4   6   4  291.27   57.09
   4   6  -4  364.46   57.69
  -4   6   4  388.76   59.59
   3  -6  -4 1008.60  168.38
   3  -6  -4  887.01  169.58
   3   6  -4  890.41  167.48
  -3   6   4  914.41  167.68
   3   6  -4  997.90  167.98
  -3   6   4  906.01  168.78
  -3   6   4  995.50  169.18
   3   6  -4 1001.80  167.68
   3   6  -4  963.80  168.78
   2  -6  -4    2.40    7.00
   2  -6  -4   12.50   11.30
  -2  -6   4   -2.90   11.20
  -2  -6   4    0.10    6.90
   2  -6  -4    6.50    7.90
  -2   6   4   12.90    9.30
   2   6  -4    4.70    5.50
   2   6  -4    1.40    8.10
  -2   6   4    4.50    7.40
   2   6  -4    5.10    7.40
   2   6  -4    3.70    5.40
  -1  -6   4 1087.39  163.48
  -1  -6   4  684.43  162.78
   1  -6  -4  868.61  163.38
   1  -6  -4 1159.48  164.18
   1  -6  -4  888.41  162.98
  -1  -6   4 1070.49  165.08
   1   6  -4  948.71  163.28
  -1   6   4  974.00  164.18
  -1   6   4  844.22  162.78
   1   6  -4  917.01  163.78
   0  -6  -4   14.90    8.70
   0  -6  -4   49.50   12.60
   0  -6   4   28.10   10.20
   0  -6  -4   25.40    9.80
   0  -6   4    8.70   12.20
   0  -6   4   30.00   10.20
   0   6   4   17.70    8.70
   0   6  -4   18.60   10.00
   0   6   4   21.70   10.90
   0   6  -4   35.30   10.70
   0   6   4   19.50    9.70
  -1  -6  -4  226.38   45.50
   1  -6   4  243.88   45.70
  -1  -6  -4  211.68   45.30
  -1  -6  -4  243.48   45.40
   1  -6   4  212.18   45.10
   1   6   4  290.47   44.90
   1   6   4  236.38   45.30
  -1   6  -4  254.77   46.40
  -1   6  -4  245.08   46.20
  -2  -6  -4  413.06   70.29
  -2  -6  -4  377.36   69.89
   2  -6   4  466.55   71.49
  -2  -6  -4  451.45   70.39
   2  -6   4  397.16   70.29
   2  -6   4  348.27   70.29
   2   6   4  352.76   69.99
   2   6   4  293.27   69.29
  -2   6  -4  310.47   70.09
   2   6   4  493.95   70.19
  -2   6  -4  423.66   70.79
   3  -6   4   -3.60    8.40
  -3  -6  -4    0.10    7.70
   3  -6   4   -3.50   10.20
  -3  -6  -4    0.20    9.80
  -3  -6  -4    4.20    9.40
   3  -6   4   22.00   13.20
   3   6   4    0.40    8.80
   3   6   4   -0.50    8.30
   3   6   4    1.70    7.40
  -3   6  -4   -5.00    8.30
  -4  -6  -4  203.98   31.90
  -4  -6  -4  115.09   28.50
   4  -6   4  125.49   29.70
   4  -6   4  135.99   31.40
  -4  -6  -4  170.78   29.40
   4  -6   4  108.29   29.00
   4   6   4  122.39   28.20
  -4   6  -4  144.39   30.00
   4   6   4  200.08   30.60
   4   6   4  181.18   30.30
   5  -6   4   92.19   23.00
  -5  -6  -4  105.19   23.90
  -5  -6  -4  113.79   22.20
   5  -6   4  120.69   25.10
  -5  -6  -4  132.19   22.60
   5   6   4   54.49   22.00
   5   6   4   96.59   23.00
  -5   6  -4   70.99   22.50
   5   6   4  137.89   22.10
   6  -6   4  561.64   90.39
  -6  -6  -4  479.45   87.89
   6  -6   4  502.95   88.79
   6  -6   4  469.05   86.49
  -6  -6  -4  577.14   87.79
  -6   6  -4  453.15   88.29
   6   6   4  502.75   87.09
  -6   6  -4  475.75   88.49
   6   6   4  384.26   88.19
   7  -6   4  211.58   41.30
   7  -6   4  217.08   41.30
  -7  -6  -4  185.88   42.90
   7  -6   4  194.98   43.80
  -7  -6  -4  271.27   43.00
   7   6   4  250.27   44.80
  -7   6  -4  245.58   44.10
  -7   6  -4  229.08   44.70
   7   6   4  211.78   41.90
  -8  -6  -4   38.20   13.20
   8  -6   4   34.50   13.40
   8  -6   4   24.30   15.70
  -8  -6  -4   23.60   15.10
   8  -6   4   38.70   12.80
   8   6   4   39.50   12.30
   8   6   4   31.40   16.50
  -8   6  -4   37.60   17.30
  -8   6  -4   14.90   14.80
   9  -6   4   41.50   14.90
   9  -6   4   51.09   18.10
  -9  -6  -4   29.10   16.50
   9  -6   4   42.30   18.70
  -9  -6  -4   31.60   15.10
  -9   6  -4   18.10   18.90
  -9   6  -4   27.60   17.40
   9   6   4   50.09   19.20
   9   6   4   64.79   13.90
  10  -6   4   -1.20   20.20
 -10  -6  -4    2.10   14.20
  10  -6   4    9.80   14.30
 -10  -6  -4   -3.80   15.40
  10  -6   4   32.60   17.40
  10  -6   4   -7.20   19.40
  10   6   4   -8.60   11.70
 -10   6  -4   17.10   19.50
 -10   6  -4  -18.50   16.50
  10   6   4    4.80   16.70
 -11  -6  -4   26.50   17.40
 -11  -6  -4   32.20   18.20
  11  -6   4   22.30   23.70
  11  -6   4  -24.30   18.90
  11  -6   4   -2.90   17.30
  11  -6   4   -1.80   19.70
  11   6   4   43.70   19.80
 -11   6  -4    9.10   19.20
  11   6   4   25.70   13.40
 -11   6  -4  -18.50   22.10
  12  -6   4   58.89   25.80
[truncated: 812,507 more chars]
